# Supplementary material for: Study on rheological properties of POE/VO compound recycled asphalt
Source: PLoS One. 2023 Nov 9;18(11):e0293648. doi: 10.1371/journal.pone.0293648 (PMC10635482; doi:10.1371/journal.pone.0293648)
Supplement: S1 Data — (XLS) [file pone.0293648.s001.xls]

## Sheet: Three Indexes and RV
The two indexes change of recycled asphalt with different VO-penetration and softening
Asphalt type	Penetration degree(25℃,100g,5s)(0.01mm)	Softening point(℃)
5h aging asphalt	26.8	64.1		AA-denotes aging asphalt
2%VO	46.3	55.6		MA-denotes matrix asphalt
4%VO	61.2	53
6%VO	80.6	49.3
8%VO	100.7	45.4
10%VO	120.9	43.8
Matrix asphalt	93.8	46.8
The two indexes change of recycled asphalt with different VO-ductility and viscosity
Asphalt type	Ductility(cm)(15℃)	Viscosity(mPa∙s)(135℃)
5h aging asphalt	5.8	1670
2%VO	12.1	913
4%VO	29.7	800
6%VO	66	623
8%VO	89	544
10%VO	112	496
Matrix asphalt	105	368
The two indexes change of recycled asphalt with different VO+POE-penetration and softening
Asphalt type	Penetration degree(25℃,100g,5s)(0.01mm)	Softening point(℃)
5h aging asphalt	26.8	64.1
8%VO	100.7	45.4
8%VO+2%POE	88.6	48.3
8%VO+4%POE	76.4	49.9
8%VO+6%POE	71.6	50.4
8%VO+8%POE	65.2	51.3
Matrix asphalt	93.8	46.8
The two indexes change of recycled asphalt with different VO+POE-ductility and viscosity
Asphalt type	Ductility(cm)(15℃)	Viscosity(mPa∙s)(135℃)
5h aging asphalt	5.8	1670
8%VO	89	544
8%VO+2%POE	83.3	586
8%VO+4%POE	79.4	660
8%VO+6%POE	69.6	785
8%VO+8%POE	65.6	827
Matrix asphalt	105	368

## Sheet: TeS
TeS test results of reclaimed asphalt with different VO+POE-G* value
Temperature (℃)	G*	Temperature (℃)	G*	Temperature (℃)	G*	Temperature (℃)	G*	Temperature (℃)	G*	Temperature (℃)	G*	Temperature (℃)	G*
	90# asphalt		VO		VO+2%POE		VO+4%POE		VO+6%POE		VO+8%POE		5h aging asphalt		G*-Complex shear modulus
45.75	28554	45.95	16762	46.04	27804	46.08	35575	45.95	36703	46.13	41113	45.82	304640
46.96	25107	46.89	14762	46.98	24399	47.03	31251	47.15	32696	47.04	36843	47.04	268240
47.92	22040	48.1	12934	48.19	21311	47.92	27539	48.04	29254	47.97	33012	47.92	235880
48.82	19379	49.05	11360	49.13	18721	49.12	24257	48.98	26293	48.92	29550	48.86	207610
49.77	17029	49.94	10013	50.02	16451	50.06	21364	49.93	23652	50.13	26442	50.09	181610
51	14902	51.14	8782.7	50.95	14488	51	18875	51.14	21200	51.07	23710	50.96	158970
51.88	13041	52.08	7745.8	52.17	12704	52.2	16620	52.08	19053	51.95	21235	51.9	139470
52.83	11422	53.02	6818.4	53.1	11165	53.12	14649	52.96	17098	53.16	18956	53.13	121660
54.06	9988	54.22	5970	54.04	9795.5	54.03	12881	54.17	15274	54.1	17025	54.02	106440
54.94	8733	55.11	5245.9	55.21	8587.9	54.97	11361	55.11	13677	55.04	15328	54.93	93132
55.87	7661.5	56.04	4644.6	56.12	7552.3	56.18	9994.8	56.04	12313	56.23	13730	56.16	81209
57.1	6688.2	56.98	4090.5	57.05	6654.9	57.12	8784.5	57.24	11028	57.13	12366	57.08	70941
58.03	5842	58.19	3589	57.99	5850.7	58.02	7745.7	58.2	9853.9	58.05	11131	57.96	62065
58.91	5115	59.18	3142.4	59.21	5138.1	59.2	6816.3	59.24	8833.3	58.98	10022	59.18	54196
60.14	4463.1	60.25	2743.8	60.14	4529.5	60.13	6019.7	60.23	7936	60.2	9003.7	60.1	47347
61.06	3904.2	61.1	2402.1	61	3993.8	61.06	5342.4	61.28	7115.1	61.19	8064.1	60.97	41497
61.95	3422.6	62.1	2099.2	62.23	3525.9	62.27	4708.2	62.16	6409.4	62.2	7227.4	62.2	36215
63.17	2995	63.03	1880.4	63.15	3107.5	63.21	4174.4	63.17	5780.8	63.2	6490.6	63.12	31657
64.15	2604.1	63.99	1677.6	64.15	2718.5	64.08	3686.4	64.25	5192.7	64.26	5808.2	64.03	27730
65.22	2258.7	64.95	1500.3	65.23	2373.4	65.12	3244	65.16	4664.3	65.11	5230.5	65.22	24210
66.07	1969.3	65.91	1335.7	66.21	2071.9	66.18	2846.5	66.13	4196.2	66.11	4697.4	66.13	21204
66.86	1755.9	67.02	1198.1	66.95	1863	67.17	2496.2	66.89	3860.4	67.1	4232.6	67.07	18623
68.01	1563	67.97	1071.2	67.93	1675.2	67.94	2252.8	68.04	3528.5	68.04	3881.1	68.24	16277
68.92	1387.8	68.92	960.47	69.07	1500.7	69.08	2020.4	68.99	3217.8	69	3549	69.14	14281
69.9	1233.1	70.04	860.41	69.97	1343.1	70.01	1811.5	69.93	2939	69.96	3242.7	70.08	12554
71.03	1094.1	70.98	772.11	70.94	1203.8	70.97	1625	71.08	2674.4	70.89	2963.1	71.25	10995
71.94	970.62	71.95	694.15	72.08	1078.5	71.9	1459.7	72	2434.2	72.03	2700.5	72.16	9665.6
72.91	863.4	73.08	622.63	73.01	967	73.05	1308.4	72.97	2221.3	72.96	2460	73.09	8522
74.04	768.04	73.98	558.5	73.95	868.42	73.97	1173.1	74.09	2023.1	73.93	2246.1	74.31	7486.6
74.97	683.97	74.95	504.31	75.09	778.41	75.09	1047.98	75.02	1842.9	75.05	2045.1	75.16	6599.6
75.92	611.74	76.09	454.19	76.02	697.69	76.02	941.01	75.98	1680	75.98	1860.9	76.1	5837
77.06	549.16	77.02	409.89	76.96	625.51	76.96	844.37	76.91	1532.3	76.94	1694.9	77.32	5146
77.98	493.12	77.96	371.16	78.12	561.32	78.12	759.72	78.06	1394.8	78.09	1540.1	78.17	4545.2
78.94	442.89	79.1	334.58	79.03	503.15	79.03	680.79	78.98	1268.1	78.99	1400.1	79.11	4034.5
80.07	398.07	80.03	302.06	80	453.52	80	612.63	79.95	1155.6	79.97	1275.8	80.33	3562.1
--	--
TeS test results of reclaimed asphalt with different VO+POE-G*/sinδ value
Temperature (℃)	G*/sinδ	Temperature (℃)	G*/sinδ	Temperature (℃)	G*/sinδ	Temperature (℃)	G*/sinδ	Temperature (℃)	G*/sinδ	Temperature (℃)	G*/sinδ	Temperature (℃)	G*/sinδ	G*/sinδ-
	90# asphalt		VO		VO+2%POE		VO+4%POE		VO+6%POE		VO+8%POE		5h aging asphalt
45.75	28943	45.95	17324	46.04	29290	46.08	37877	45.95	41180	46.13	46407	45.82	344560
46.96	25424	46.89	15232	46.98	25637	47.03	33191	47.15	36659	47.04	41506	47.04	302000
47.92	22297	48.1	13318	48.19	22314	47.92	29156	48.04	32738	47.97	37107	47.92	264380
48.82	19587	49.05	11675	49.13	19543	49.12	25608	48.98	29379	48.92	33103	48.86	231630
49.77	17196	49.94	10270	50.02	17123	50.06	22486	49.93	26398	50.13	29546	50.09	201670
51	15035	51.14	8991.3	50.95	15038	51	19798	51.14	23586	51.07	26437	50.96	175720
51.88	13146	52.08	7914.9	52.17	13151	52.2	17371	52.08	21149	51.95	23661	51.9	153470
52.83	11505	53.02	6956.2	53.1	11534	53.12	15265	52.96	18931	53.16	21075	53.13	133250
54.06	10053	54.22	6075.7	54.04	10083	54.03	13373	54.17	16856	54.1	18896	54.02	116050
54.94	8783.8	55.11	5330.5	55.21	8819.3	54.97	11757	55.11	15048	55.04	16980	54.93	101100
55.87	7701.5	56.04	4715.3	56.12	7739.4	56.18	10317	56.04	13522	56.23	15179	56.16	87757
57.1	6719.6	56.98	4149.3	57.05	6812.3	57.12	9052.8	57.24	12098	57.13	13634	57.08	76323
58.03	5866.8	58.19	3633.8	57.99	5975.9	58.02	7968.6	58.2	10787	58.05	12242	57.96	66502
58.91	5134.6	59.18	3178.5	59.21	5238.6	59.2	6995.1	59.24	9655.6	58.98	10990	59.18	57842
60.14	4478.3	60.25	2772.1	60.14	4608.8	60.13	6169.5	60.23	8648.5	60.2	9837.8	60.1	50337
61.06	3916.2	61.1	2424.1	61	4056.8	61.06	5463.3	61.28	7732.6	61.19	8794.2	60.97	43957
61.95	3431.8	62.1	2116.6	62.23	3577.1	62.27	4804.2	62.16	6951.2	62.2	7868.3	62.2	38228
63.17	3002.3	63.03	1894.8	63.15	3147.5	63.21	4253.2	63.17	6252.6	63.2	7052.2	63.12	33310
64.15	2609.5	63.99	1689.4	64.15	2750.2	64.08	3742	64.25	5600.7	64.26	6289	64.03	29086
65.22	2262.8	64.95	1509.8	65.23	2397.7	65.12	3293	65.16	5018.1	65.11	5650.4	65.22	25312
66.07	1972.4	65.91	1343	66.21	2090.5	66.18	2885.6	66.13	4502.4	66.11	5061	66.13	22103
66.86	1758.3	67.02	1204.2	66.95	1878.2	67.17	2527.1	66.89	4133.4	67.1	4548.2	67.07	19355
68.01	1564.9	67.97	1076.1	67.93	1687.7	67.94	2278.7	68.04	3770.7	68.04	4161.6	68.24	16867
68.92	1389.2	68.92	964.45	69.07	1510.8	69.08	2041.8	68.99	3431.8	69	3797.4	69.14	14759
69.9	1234.2	70.04	863.68	69.97	1351.1	70.01	1828.8	69.93	3127.5	69.96	3461.7	70.08	12937
71.03	1094.9	70.98	774.77	70.94	1210.1	70.97	1638.9	71.08	2838.8	70.89	3155.4	71.25	11304
71.94	971.24	71.95	696.33	72.08	1083.3	71.9	1470.8	72	2577.1	72.03	2867.9	72.16	9914.1
72.91	863.87	73.08	624.35	73.01	970.82	73.05	1317.4	72.97	2346.2	72.96	2605.4	73.09	8721.7
74.04	768.4	73.98	559.84	73.95	871.43	73.97	1180.3	74.09	2130.9	73.93	2372.5	74.31	7646.4
74.97	684.25	74.95	505.41	75.09	780.75	75.09	1053.57	75.02	1937.1	75.05	2155.2	75.16	6728.7
75.92	611.95	76.09	455.07	76.02	699.53	76.02	945.38	75.98	1761.9	75.98	1956.5	76.1	5941.7
77.06	549.32	77.02	410.62	76.96	626.89	76.96	847.75	76.91	1603.5	76.94	1777.6	77.32	5229.9
77.98	493.25	77.96	371.75	78.12	562.33	78.12	762.31	78.06	1456.2	78.09	1610.9	78.17	4612.4
78.94	442.99	79.1	335.08	79.03	503.84	79.03	682.74	78.98	1320.6	78.99	1460.5	79.11	4089.4
80.07	398.15	80.03	302.46	80	454.01	80	614.09	79.95	1200.7	79.97	1327.5	80.33	3605
--	--
		Critical temperature of asphalt (Tc)
	Type of Asphalt	Matrix Asphalt	Aged Asphalt	VO	VO+2%POE	VO+4%POE	VO+6%POE	VO+8%POE
	Tc(℃)	71.4	89.5	68.4	71.8	75.5	80.3	81.8

## Sheet: FrS
							G*-Complex shear modulus								δ-Phase angle
FrS main curves of different recycled asphalt-Complex shear modulus(G*)									FrS main curves of different recycled asphalt-Phase angle(δ)
Frequency (Hz)	G*(Pa)								Frequency (Hz)	δ(°)
	Matrix asphalt	5h aging asphalt	VO	VO+2%POE	VO+4%POE	VO+6%POE	VO+8%POE			Matrix asphalt	5h aging asphalt	VO	VO+2%POE	VO+4%POE	VO+6%POE	VO+8%POE
-2.51504	1.9305	3.39814	1.95815	2.0273	2.10577	2.42188	2.56573		-2.51504	88.806	81.6608	80.3961	79.9083	77.9842	77.9076	77.2095
-2.50976	1.93511	3.40289	1.96292	2.03199	2.11058	2.42597	2.56981		-2.50976	88.8164	81.6222	80.3486	79.8667	77.9381	77.8669	77.1702
-2.50447	1.93972	3.40764	1.9677	2.03668	2.11541	2.43006	2.57389		-2.50447	88.8266	81.5835	80.3011	79.825	77.8921	77.8263	77.1309
-2.49918	1.94435	3.41239	1.97247	2.04138	2.12023	2.43415	2.57797		-2.49918	88.8367	81.5448	80.2538	79.7834	77.8462	77.7857	77.0916
-2.4939	1.94897	3.41714	1.97725	2.04607	2.12505	2.43824	2.58204		-2.4939	88.8467	81.506	80.2065	79.7419	77.8003	77.7452	77.0524
-2.48861	1.95361	3.4219	1.98203	2.05076	2.12988	2.44233	2.58612		-2.48861	88.8565	81.4672	80.1593	79.7004	77.7545	77.7047	77.0132
-2.48332	1.95825	3.42665	1.98681	2.05546	2.13471	2.44642	2.5902		-2.48332	88.8661	81.4283	80.1122	79.6589	77.7088	77.6642	76.974
-2.47804	1.9629	3.4314	1.9916	2.06015	2.13954	2.45051	2.59428		-2.47804	88.8756	81.3894	80.0651	79.6175	77.6632	77.6238	76.9349
-2.47275	1.96755	3.43616	1.99639	2.06484	2.14437	2.4546	2.59836		-2.47275	88.8849	81.3505	80.0182	79.5762	77.6176	77.5835	76.8959
-2.46746	1.97221	3.44091	2.00118	2.06954	2.14921	2.45869	2.60244		-2.46746	88.8941	81.3115	79.9713	79.5348	77.5721	77.5432	76.8568
-2.46218	1.97687	3.44566	2.00597	2.07423	2.15405	2.46278	2.60652		-2.46218	88.9031	81.2725	79.9244	79.4936	77.5267	77.5029	76.8178
-2.45689	1.98155	3.45042	2.01077	2.07893	2.15888	2.46687	2.6106		-2.45689	88.912	81.2335	79.8777	79.4523	77.4813	77.4627	76.7789
-2.4516	1.98622	3.45517	2.01556	2.08362	2.16372	2.47096	2.61467		-2.4516	88.9207	81.1944	79.831	79.4111	77.4361	77.4225	76.74
-2.44632	1.99091	3.45992	2.02037	2.08831	2.16857	2.47505	2.61875		-2.44632	88.9292	81.1552	79.7844	79.37	77.3908	77.3824	76.7012
-2.44103	1.9956	3.46468	2.02517	2.09301	2.17341	2.47914	2.62283		-2.44103	88.9376	81.116	79.7378	79.3289	77.3457	77.3424	76.6623
-2.43574	2.00029	3.46943	2.02997	2.0977	2.17826	2.48323	2.62691		-2.43574	88.9458	81.0768	79.6914	79.2878	77.3006	77.3023	76.6236
-2.43045	2.00499	3.47419	2.03478	2.10239	2.18311	2.48732	2.63099		-2.43045	88.9539	81.0375	79.645	79.2468	77.2556	77.2623	76.5848
-2.42517	2.0097	3.47894	2.03959	2.10709	2.18795	2.49141	2.63507		-2.42517	88.9618	80.9982	79.5986	79.2058	77.2107	77.2224	76.5462
-2.41988	2.01441	3.4837	2.04441	2.11178	2.19281	2.4955	2.63915		-2.41988	88.9696	80.9589	79.5524	79.1649	77.1658	77.1825	76.5075
-2.41459	2.01913	3.48845	2.04922	2.11647	2.19766	2.49959	2.64322		-2.41459	88.9772	80.9195	79.5062	79.124	77.121	77.1427	76.4689
-2.40931	2.02386	3.4932	2.05404	2.12117	2.20252	2.50368	2.6473		-2.40931	88.9847	80.8801	79.4601	79.0832	77.0763	77.1029	76.4303
-2.40402	2.02859	3.49796	2.05886	2.12586	2.20737	2.50777	2.65138		-2.40402	88.992	80.8406	79.4141	79.0424	77.0317	77.0632	76.3918
-2.39873	2.03333	3.50271	2.06368	2.13056	2.21223	2.51186	2.65546		-2.39873	88.9992	80.8011	79.3681	79.0016	76.9871	77.0235	76.3533
-2.39345	2.03807	3.50747	2.06851	2.13525	2.21709	2.51595	2.65954		-2.39345	89.0062	80.7615	79.3222	78.9609	76.9426	76.9838	76.3149
-2.38816	2.04282	3.51223	2.07334	2.13994	2.22195	2.52004	2.66362		-2.38816	89.013	80.7219	79.2764	78.9202	76.8981	76.9442	76.2765
-2.38287	2.04758	3.51698	2.07817	2.14464	2.22682	2.52413	2.6677		-2.38287	89.0197	80.6823	79.2307	78.8796	76.8538	76.9046	76.2381
-2.37759	2.05234	3.52174	2.083	2.14933	2.23168	2.52822	2.67178		-2.37759	89.0263	80.6426	79.185	78.839	76.8095	76.8651	76.1998
-2.3723	2.0571	3.52649	2.08784	2.15402	2.23655	2.53231	2.67585		-2.3723	89.0327	80.6029	79.1394	78.7984	76.7652	76.8257	76.1615
-2.36701	2.06188	3.53125	2.09267	2.15872	2.24142	2.5364	2.67993		-2.36701	89.039	80.5632	79.0939	78.7579	76.7211	76.7862	76.1233
-2.36173	2.06665	3.536	2.09751	2.16341	2.24629	2.54049	2.68401		-2.36173	89.0451	80.5234	79.0484	78.7175	76.677	76.7469	76.0851
-2.35644	2.07144	3.54076	2.10235	2.1681	2.25117	2.54458	2.68809		-2.35644	89.051	80.4836	79.0031	78.6771	76.633	76.7075	76.047
-2.35115	2.07623	3.54551	2.1072	2.1728	2.25604	2.54867	2.69217		-2.35115	89.0568	80.4437	78.9578	78.6367	76.589	76.6682	76.0088
-2.34586	2.08102	3.55027	2.11205	2.17749	2.26092	2.55276	2.69625		-2.34586	89.0624	80.4038	78.9125	78.5964	76.5451	76.629	75.9708
-2.34058	2.08582	3.55503	2.11689	2.18219	2.2658	2.55685	2.70033		-2.34058	89.0679	80.3639	78.8673	78.5561	76.5013	76.5898	75.9327
-2.33529	2.09063	3.55978	2.12175	2.18688	2.27068	2.56094	2.7044		-2.33529	89.0733	80.3239	78.8222	78.5158	76.4576	76.5507	75.8948
-2.33	2.09544	3.56454	2.1266	2.19157	2.27556	2.56503	2.70848		-2.33	89.0785	80.2839	78.7772	78.4756	76.4139	76.5116	75.8568
-2.32472	2.10026	3.56929	2.13145	2.19627	2.28044	2.56912	2.71256		-2.32472	89.0835	80.2438	78.7323	78.4355	76.3703	76.4725	75.8189
-2.31943	2.10509	3.57405	2.13631	2.20096	2.28533	2.57321	2.71664		-2.31943	89.0884	80.2037	78.6874	78.3953	76.3268	76.4335	75.781
-2.31414	2.10992	3.5788	2.14117	2.20565	2.29021	2.5773	2.72072		-2.31414	89.0932	80.1636	78.6426	78.3553	76.2833	76.3945	75.7432
-2.30886	2.11475	3.58356	2.14604	2.21035	2.2951	2.58139	2.7248		-2.30886	89.0978	80.1234	78.5978	78.3152	76.2399	76.3556	75.7054
-2.30357	2.11959	3.58832	2.1509	2.21504	2.29999	2.58548	2.72888		-2.30357	89.1022	80.0832	78.5532	78.2752	76.1966	76.3168	75.6677
-2.29828	2.12444	3.59307	2.15577	2.21973	2.30488	2.58957	2.73296		-2.29828	89.1065	80.043	78.5085	78.2353	76.1533	76.2779	75.63
-2.293	2.12929	3.59783	2.16064	2.22443	2.30978	2.59366	2.73703		-2.293	89.1107	80.0027	78.464	78.1954	76.1101	76.2392	75.5923
-2.28771	2.13415	3.60258	2.16551	2.22912	2.31467	2.59775	2.74111		-2.28771	89.1147	79.9624	78.4196	78.1555	76.067	76.2004	75.5547
-2.28242	2.13901	3.60734	2.17038	2.23382	2.31957	2.60184	2.74519		-2.28242	89.1186	79.922	78.3752	78.1157	76.0239	76.1617	75.5171
-2.27714	2.14388	3.6121	2.17526	2.23851	2.32447	2.60593	2.74927		-2.27714	89.1223	79.8816	78.3308	78.0759	75.9809	76.1231	75.4796
-2.27185	2.14875	3.61685	2.18014	2.2432	2.32937	2.61002	2.75335		-2.27185	89.1259	79.8412	78.2866	78.0362	75.938	76.0845	75.4421
-2.26656	2.15363	3.62161	2.18502	2.2479	2.33427	2.61411	2.75743		-2.26656	89.1293	79.8007	78.2424	77.9965	75.8951	76.0459	75.4046
-2.26127	2.15851	3.62636	2.1899	2.25259	2.33917	2.6182	2.76151		-2.26127	89.1326	79.7603	78.1983	77.9568	75.8524	76.0074	75.3672
-2.25599	2.1634	3.63112	2.19479	2.25728	2.34408	2.62229	2.76558		-2.25599	89.1357	79.7197	78.1543	77.9172	75.8096	75.969	75.3298
-2.2507	2.1683	3.63587	2.19967	2.26198	2.34898	2.62638	2.76966		-2.2507	89.1387	79.6791	78.1103	77.8777	75.767	75.9305	75.2925
-2.24541	2.1732	3.64063	2.20456	2.26667	2.35389	2.63047	2.77374		-2.24541	89.1415	79.6385	78.0664	77.8381	75.7244	75.8922	75.2552
-2.24013	2.17811	3.64539	2.20945	2.27136	2.3588	2.63456	2.77782		-2.24013	89.1442	79.5979	78.0225	77.7986	75.6819	75.8538	75.218
-2.23484	2.18302	3.65014	2.21435	2.27606	2.36371	2.63865	2.7819		-2.23484	89.1467	79.5572	77.9788	77.7592	75.6394	75.8156	75.1807
-2.22955	2.18794	3.6549	2.21924	2.28075	2.36862	2.64274	2.78598		-2.22955	89.1491	79.5165	77.9351	77.7198	75.597	75.7773	75.1436
-2.22427	2.19286	3.65965	2.22414	2.28545	2.37354	2.64683	2.79006		-2.22427	89.1514	79.4758	77.8915	77.6804	75.5547	75.7391	75.1064
-2.21898	2.19779	3.66441	2.22904	2.29014	2.37845	2.65092	2.79414		-2.21898	89.1535	79.435	77.8479	77.6411	75.5125	75.701	75.0693
-2.21369	2.20272	3.66916	2.23394	2.29483	2.38337	2.65501	2.79821		-2.21369	89.1555	79.3942	77.8044	77.6019	75.4703	75.6629	75.0323
-2.20841	2.20766	3.67392	2.23884	2.29953	2.38829	2.6591	2.80229		-2.20841	89.1573	79.3533	77.761	77.5626	75.4282	75.6248	74.9953
-2.20312	2.2126	3.67867	2.24375	2.30422	2.39321	2.66319	2.80637		-2.20312	89.159	79.3124	77.7176	77.5234	75.3861	75.5868	74.9583
-2.19783	2.21755	3.68343	2.24866	2.30891	2.39813	2.66728	2.81045		-2.19783	89.1605	79.2715	77.6744	77.4843	75.3441	75.5488	74.9214
-2.19255	2.2225	3.68818	2.25357	2.31361	2.40305	2.67138	2.81453		-2.19255	89.1619	79.2305	77.6311	77.4452	75.3022	75.5109	74.8845
-2.18726	2.22746	3.69294	2.25848	2.3183	2.40798	2.67547	2.81861		-2.18726	89.1632	79.1895	77.588	77.4061	75.2604	75.473	74.8476
-2.18197	2.23242	3.69769	2.26339	2.32299	2.4129	2.67956	2.82269		-2.18197	89.1643	79.1485	77.5449	77.3671	75.2186	75.4352	74.8108
-2.17668	2.23739	3.70244	2.26831	2.32769	2.41783	2.68365	2.82676		-2.17668	89.1652	79.1075	77.5019	77.3281	75.1768	75.3974	74.7741
-2.1714	2.24237	3.7072	2.27323	2.33238	2.42276	2.68774	2.83084		-2.1714	89.166	79.0664	77.459	77.2892	75.1352	75.3597	74.7373
-2.16611	2.24735	3.71195	2.27815	2.33708	2.42769	2.69183	2.83492		-2.16611	89.1667	79.0252	77.4161	77.2503	75.0936	75.322	74.7006
-2.16082	2.25233	3.71671	2.28307	2.34177	2.43262	2.69592	2.839		-2.16082	89.1673	78.9841	77.3733	77.2114	75.0521	75.2843	74.664
-2.15554	2.25732	3.72146	2.288	2.34646	2.43756	2.70001	2.84308		-2.15554	89.1677	78.9429	77.3305	77.1726	75.0106	75.2467	74.6274
-2.15025	2.26232	3.72621	2.29292	2.35116	2.44249	2.7041	2.84716		-2.15025	89.1679	78.9017	77.2879	77.1338	74.9692	75.2091	74.5908
-2.14496	2.26732	3.73097	2.29785	2.35585	2.44743	2.70819	2.85124		-2.14496	89.168	78.8604	77.2453	77.0951	74.9279	75.1716	74.5543
-2.13968	2.27232	3.73572	2.30278	2.36054	2.45236	2.71228	2.85532		-2.13968	89.168	78.8191	77.2027	77.0564	74.8866	75.1341	74.5178
-2.13439	2.27733	3.74047	2.30771	2.36524	2.4573	2.71637	2.85939		-2.13439	89.1678	78.7778	77.1603	77.0177	74.8455	75.0967	74.4813
-2.1291	2.28235	3.74523	2.31265	2.36993	2.46224	2.72046	2.86347		-2.1291	89.1675	78.7364	77.1179	76.9791	74.8043	75.0593	74.4449
-2.12382	2.28737	3.74998	2.31758	2.37462	2.46719	2.72455	2.86755		-2.12382	89.1671	78.695	77.0755	76.9405	74.7633	75.0219	74.4085
-2.11853	2.29239	3.75473	2.32252	2.37932	2.47213	2.72864	2.87163		-2.11853	89.1665	78.6536	77.0333	76.902	74.7223	74.9846	74.3722
-2.11324	2.29742	3.75948	2.32746	2.38401	2.47707	2.73273	2.87571		-2.11324	89.1657	78.6122	76.9911	76.8635	74.6813	74.9474	74.3359
-2.10796	2.30246	3.76424	2.3324	2.38871	2.48202	2.73682	2.87979		-2.10796	89.1649	78.5707	76.9489	76.8251	74.6405	74.9102	74.2997
-2.10267	2.3075	3.76899	2.33734	2.3934	2.48697	2.74091	2.88387		-2.10267	89.1639	78.5292	76.9069	76.7867	74.5996	74.873	74.2635
-2.09738	2.31254	3.77374	2.34229	2.39809	2.49192	2.745	2.88794		-2.09738	89.1627	78.4876	76.8648	76.7483	74.5589	74.8359	74.2273
-2.09209	2.31759	3.77849	2.34724	2.40279	2.49687	2.74909	2.89202		-2.09209	89.1614	78.446	76.8229	76.71	74.5182	74.7988	74.1912
-2.08681	2.32264	3.78324	2.35219	2.40748	2.50182	2.75318	2.8961		-2.08681	89.16	78.4044	76.781	76.6717	74.4776	74.7617	74.1551
-2.08152	2.3277	3.78799	2.35714	2.41217	2.50677	2.75727	2.90018		-2.08152	89.1584	78.3628	76.7392	76.6335	74.4371	74.7247	74.119
-2.07623	2.33277	3.79274	2.36209	2.41687	2.51172	2.76136	2.90426		-2.07623	89.1567	78.3211	76.6975	76.5953	74.3966	74.6878	74.083
-2.07095	2.33783	3.7975	2.36704	2.42156	2.51668	2.76545	2.90834		-2.07095	89.1549	78.2794	76.6558	76.5571	74.3562	74.6509	74.047
-2.06566	2.34291	3.80225	2.372	2.42626	2.52163	2.76954	2.91242		-2.06566	89.1529	78.2377	76.6142	76.519	74.3158	74.614	74.0111
-2.06037	2.34799	3.807	2.37696	2.43095	2.52659	2.77363	2.9165		-2.06037	89.1508	78.1959	76.5727	76.4809	74.2755	74.5772	73.9752
-2.05509	2.35307	3.81175	2.38192	2.43564	2.53155	2.77772	2.92057		-2.05509	89.1485	78.1541	76.5312	76.4429	74.2353	74.5404	73.9393
-2.0498	2.35816	3.8165	2.38688	2.44034	2.53651	2.78181	2.92465		-2.0498	89.1462	78.1123	76.4898	76.4049	74.1951	74.5037	73.9035
-2.04451	2.36325	3.82124	2.39184	2.44503	2.54147	2.7859	2.92873		-2.04451	89.1436	78.0704	76.4485	76.3669	74.155	74.467	73.8677
-2.03923	2.36835	3.82599	2.39681	2.44972	2.54644	2.78999	2.93281		-2.03923	89.141	78.0285	76.4072	76.329	74.115	74.4303	73.832
-2.03394	2.37345	3.83074	2.40178	2.45442	2.5514	2.79408	2.93689		-2.03394	89.1382	77.9866	76.366	76.2911	74.075	74.3937	73.7963
-2.02865	2.37856	3.83549	2.40674	2.45911	2.55637	2.79817	2.94097		-2.02865	89.1352	77.9447	76.3249	76.2533	74.0351	74.3572	73.7606
-2.02337	2.38367	3.84024	2.41171	2.4638	2.56133	2.80226	2.94505		-2.02337	89.1322	77.9027	76.2838	76.2155	73.9953	74.3207	73.725
-2.01808	2.38878	3.84499	2.41669	2.4685	2.5663	2.80635	2.94912		-2.01808	89.129	77.8607	76.2428	76.1777	73.9555	74.2842	73.6894
-2.01279	2.3939	3.84973	2.42166	2.47319	2.57127	2.81044	2.9532		-2.01279	89.1256	77.8187	76.2018	76.14	73.9158	74.2478	73.6539
-2.0075	2.39903	3.85448	2.42664	2.47789	2.57624	2.81453	2.95728		-2.0075	89.1221	77.7766	76.1609	76.1023	73.8761	74.2114	73.6184
-2.00222	2.40416	3.85923	2.43161	2.48258	2.58121	2.81862	2.96136		-2.00222	89.1185	77.7345	76.1201	76.0647	73.8365	74.175	73.5829
-1.99693	2.40929	3.86397	2.43659	2.48727	2.58618	2.82271	2.96544		-1.99693	89.1148	77.6924	76.0794	76.0271	73.797	74.1387	73.5475
-1.99164	2.41443	3.86872	2.44157	2.49197	2.59116	2.8268	2.96952		-1.99164	89.1109	77.6502	76.0387	75.9896	73.7575	74.1025	73.5121
-1.98636	2.41957	3.87347	2.44656	2.49666	2.59613	2.83089	2.9736		-1.98636	89.1069	77.6081	75.998	75.9521	73.7181	74.0662	73.4768
-1.98107	2.42472	3.87821	2.45154	2.50135	2.60111	2.83498	2.97768		-1.98107	89.1027	77.5658	75.9575	75.9146	73.6787	74.0301	73.4415
-1.97578	2.42987	3.88296	2.45653	2.50605	2.60608	2.83907	2.98175		-1.97578	89.0985	77.5236	75.917	75.8772	73.6395	73.9939	73.4062
-1.9705	2.43503	3.8877	2.46151	2.51074	2.61106	2.84316	2.98583		-1.9705	89.094	77.4813	75.8765	75.8398	73.6002	73.9578	73.371
-1.96521	2.44019	3.89245	2.4665	2.51543	2.61604	2.84725	2.98991		-1.96521	89.0895	77.4391	75.8362	75.8024	73.5611	73.9218	73.3358
-1.95992	2.44536	3.89719	2.47149	2.52013	2.62102	2.85134	2.99399		-1.95992	89.0848	77.3967	75.7959	75.7651	73.522	73.8858	73.3006
-1.95464	2.45052	3.90194	2.47649	2.52482	2.62601	2.85543	2.99807		-1.95464	89.08	77.3544	75.7556	75.7278	73.483	73.8498	73.2655
-1.94935	2.4557	3.90668	2.48148	2.52952	2.63099	2.85952	3.00215		-1.94935	89.0751	77.312	75.7155	75.6906	73.444	73.8139	73.2304
-1.94406	2.46088	3.91142	2.48648	2.53421	2.63597	2.86361	3.00623		-1.94406	89.07	77.2696	75.6753	75.6534	73.4051	73.778	73.1954
-1.93877	2.46606	3.91617	2.49147	2.5389	2.64096	2.8677	3.0103		-1.93877	89.0648	77.2272	75.6353	75.6163	73.3662	73.7422	73.1604
-1.93349	2.47125	3.92091	2.49647	2.5436	2.64594	2.87179	3.01438		-1.93349	89.0594	77.1847	75.5953	75.5791	73.3274	73.7064	73.1255
-1.9282	2.47644	3.92565	2.50147	2.54829	2.65093	2.87588	3.01846		-1.9282	89.054	77.1422	75.5554	75.5421	73.2887	73.6707	73.0905
-1.92291	2.48164	3.93039	2.50647	2.55298	2.65592	2.87997	3.02254		-1.92291	89.0484	77.0997	75.5155	75.505	73.2501	73.635	73.0557
-1.91763	2.48684	3.93513	2.51148	2.55768	2.66091	2.88406	3.02662		-1.91763	89.0426	77.0572	75.4757	75.468	73.2114	73.5993	73.0208
-1.91234	2.49204	3.93987	2.51648	2.56237	2.6659	2.88815	3.0307		-1.91234	89.0368	77.0146	75.436	75.4311	73.1729	73.5637	72.986
-1.90705	2.49725	3.94461	2.52149	2.56706	2.67089	2.89224	3.03478		-1.90705	89.0308	76.972	75.3963	75.3942	73.1344	73.5281	72.9512
-1.90177	2.50246	3.94935	2.5265	2.57176	2.67588	2.89633	3.03886		-1.90177	89.0246	76.9294	75.3567	75.3573	73.096	73.4926	72.9165
-1.89648	2.50768	3.95409	2.53151	2.57645	2.68088	2.90042	3.04293		-1.89648	89.0184	76.8868	75.3172	75.3205	73.0577	73.4571	72.8818
-1.89119	2.5129	3.95883	2.53652	2.58115	2.68587	2.90451	3.04701		-1.89119	89.012	76.8441	75.2777	75.2837	73.0194	73.4216	72.8472
-1.88591	2.51813	3.96357	2.54153	2.58584	2.69087	2.9086	3.05109		-1.88591	89.0055	76.8014	75.2383	75.2469	72.9811	73.3862	72.8126
-1.88062	2.52336	3.96831	2.54654	2.59053	2.69586	2.91269	3.05517		-1.88062	88.9988	76.7587	75.1989	75.2102	72.9429	73.3508	72.778
-1.87533	2.52859	3.97305	2.55156	2.59523	2.70086	2.91678	3.05925		-1.87533	88.9921	76.716	75.1596	75.1735	72.9048	73.3155	72.7435
-1.87005	2.53383	3.97778	2.55658	2.59992	2.70586	2.92087	3.06333		-1.87005	88.9852	76.6732	75.1204	75.1369	72.8668	73.2802	72.709
-1.86476	2.53907	3.98252	2.56159	2.60461	2.71086	2.92496	3.06741		-1.86476	88.9781	76.6304	75.0812	75.1003	72.8288	73.245	72.6745
-1.85947	2.54432	3.98726	2.56661	2.60931	2.71586	2.92905	3.07149		-1.85947	88.971	76.5876	75.0421	75.0637	72.7908	73.2098	72.6401
-1.85418	2.54957	3.99199	2.57164	2.614	2.72086	2.93314	3.07556		-1.85418	88.9637	76.5447	75.0031	75.0272	72.753	73.1746	72.6057
-1.8489	2.55482	3.99673	2.57666	2.61869	2.72587	2.93723	3.07964		-1.8489	88.9563	76.5019	74.9641	74.9908	72.7151	73.1395	72.5714
-1.84361	2.56008	4.00146	2.58168	2.62339	2.73087	2.94132	3.08372		-1.84361	88.9487	76.459	74.9251	74.9543	72.6774	73.1044	72.5371
-1.83832	2.56534	4.0062	2.58671	2.62808	2.73587	2.94541	3.0878		-1.83832	88.941	76.416	74.8863	74.9179	72.6397	73.0694	72.5028
-1.83304	2.57061	4.01093	2.59174	2.63278	2.74088	2.9495	3.09188		-1.83304	88.9332	76.3731	74.8475	74.8816	72.6021	73.0344	72.4686
-1.82775	2.57588	4.01567	2.59676	2.63747	2.74589	2.95359	3.09596		-1.82775	88.9253	76.3301	74.8088	74.8452	72.5645	72.9995	72.4344
-1.82246	2.58115	4.0204	2.60179	2.64216	2.75089	2.95768	3.10004		-1.82246	88.9173	76.2871	74.7701	74.8089	72.527	72.9646	72.4002
-1.81718	2.58643	4.02513	2.60682	2.64686	2.7559	2.96177	3.10411		-1.81718	88.9091	76.2441	74.7315	74.7727	72.4895	72.9297	72.3661
-1.81189	2.59171	4.02986	2.61186	2.65155	2.76091	2.96586	3.10819		-1.81189	88.9008	76.2011	74.6929	74.7365	72.4521	72.8949	72.3321
-1.8066	2.597	4.0346	2.61689	2.65624	2.76592	2.96995	3.11227		-1.8066	88.8924	76.158	74.6544	74.7003	72.4148	72.8601	72.298
-1.80132	2.60229	4.03933	2.62193	2.66094	2.77093	2.97404	3.11635		-1.80132	88.8838	76.1149	74.616	74.6642	72.3775	72.8253	72.264
-1.79603	2.60758	4.04406	2.62696	2.66563	2.77594	2.97813	3.12043		-1.79603	88.8751	76.0718	74.5776	74.6281	72.3403	72.7906	72.2301
-1.79074	2.61288	4.04879	2.632	2.67032	2.78096	2.98222	3.12451		-1.79074	88.8663	76.0287	74.5393	74.5921	72.3031	72.756	72.1961
-1.78546	2.61818	4.05352	2.63704	2.67502	2.78597	2.98631	3.12859		-1.78546	88.8574	75.9855	74.501	74.5561	72.266	72.7214	72.1623
-1.78017	2.62349	4.05825	2.64208	2.67971	2.79098	2.9904	3.13267		-1.78017	88.8483	75.9424	74.4629	74.5201	72.229	72.6868	72.1284
-1.77488	2.6288	4.06297	2.64712	2.68441	2.796	2.99449	3.13674		-1.77488	88.8392	75.8992	74.4247	74.4842	72.192	72.6522	72.0946
-1.76959	2.63411	4.0677	2.65216	2.6891	2.80101	2.99858	3.14082		-1.76959	88.8299	75.8559	74.3867	74.4483	72.1551	72.6177	72.0608
-1.76431	2.63943	4.07243	2.65721	2.69379	2.80603	3.00267	3.1449		-1.76431	88.8204	75.8127	74.3487	74.4124	72.1182	72.5833	72.0271
-1.75902	2.64475	4.07716	2.66225	2.69849	2.81105	3.00677	3.14898		-1.75902	88.8109	75.7694	74.3107	74.3766	72.0814	72.5489	71.9934
-1.75373	2.65007	4.08188	2.6673	2.70318	2.81607	3.01086	3.15306		-1.75373	88.8012	75.7261	74.2728	74.3408	72.0446	72.5145	71.9597
-1.74845	2.6554	4.08661	2.67235	2.70787	2.82109	3.01495	3.15714		-1.74845	88.7914	75.6828	74.235	74.3051	72.0079	72.4802	71.9261
-1.74316	2.66073	4.09133	2.6774	2.71257	2.82611	3.01904	3.16122		-1.74316	88.7815	75.6395	74.1972	74.2694	71.9713	72.4459	71.8925
-1.73787	2.66607	4.09606	2.68245	2.71726	2.83113	3.02313	3.16529		-1.73787	88.7714	75.5961	74.1595	74.2337	71.9347	72.4116	71.859
-1.73259	2.67141	4.10078	2.6875	2.72195	2.83615	3.02722	3.16937		-1.73259	88.7613	75.5528	74.1219	74.1981	71.8982	72.3774	71.8255
-1.7273	2.67675	4.1055	2.69255	2.72665	2.84117	3.03131	3.17345		-1.7273	88.751	75.5094	74.0843	74.1625	71.8617	72.3432	71.792
-1.72201	2.6821	4.11023	2.69761	2.73134	2.8462	3.0354	3.17753		-1.72201	88.7406	75.4659	74.0467	74.127	71.8253	72.3091	71.7586
-1.71673	2.68745	4.11495	2.70266	2.73604	2.85122	3.03949	3.18161		-1.71673	88.73	75.4225	74.0093	74.0914	71.789	72.275	71.7252
-1.71144	2.6928	4.11967	2.70772	2.74073	2.85624	3.04358	3.18569		-1.71144	88.7194	75.379	73.9719	74.056	71.7527	72.241	71.6918
-1.70615	2.69816	4.12439	2.71278	2.74542	2.86127	3.04767	3.18977		-1.70615	88.7086	75.3356	73.9345	74.0205	71.7165	72.207	71.6585
-1.70087	2.70352	4.12911	2.71783	2.75012	2.8663	3.05176	3.19385		-1.70087	88.6977	75.2921	73.8972	73.9852	71.6803	72.173	71.6252
-1.69558	2.70888	4.13383	2.72289	2.75481	2.87132	3.05585	3.19792		-1.69558	88.6867	75.2485	73.86	73.9498	71.6442	72.1391	71.592
-1.69029	2.71425	4.13855	2.72796	2.7595	2.87635	3.05994	3.202		-1.69029	88.6756	75.205	73.8228	73.9145	71.6081	72.1052	71.5588
-1.685	2.71962	4.14327	2.73302	2.7642	2.88138	3.06403	3.20608		-1.685	88.6643	75.1614	73.7857	73.8792	71.5721	72.0714	71.5256
-1.67972	2.725	4.14798	2.73808	2.76889	2.88641	3.06812	3.21016		-1.67972	88.6529	75.1178	73.7486	73.844	71.5362	72.0376	71.4925
-1.67443	2.73037	4.1527	2.74315	2.77358	2.89144	3.07221	3.21424		-1.67443	88.6414	75.0742	73.7116	73.8088	71.5003	72.0038	71.4594
-1.66914	2.73576	4.15742	2.74821	2.77828	2.89647	3.0763	3.21832		-1.66914	88.6298	75.0306	73.6747	73.7736	71.4644	71.9701	71.4263
-1.66386	2.74114	4.16213	2.75328	2.78297	2.9015	3.08039	3.2224		-1.66386	88.6181	74.987	73.6378	73.7385	71.4287	71.9364	71.3933
-1.65857	2.74653	4.16685	2.75834	2.78767	2.90653	3.08448	3.22647		-1.65857	88.6062	74.9433	73.601	73.7034	71.393	71.9027	71.3603
-1.65328	2.75192	4.17156	2.76341	2.79236	2.91156	3.08857	3.23055		-1.65328	88.5942	74.8996	73.5642	73.6683	71.3573	71.8691	71.3274
-1.648	2.75732	4.17628	2.76848	2.79705	2.9166	3.09266	3.23463		-1.648	88.5821	74.8559	73.5275	73.6333	71.3217	71.8356	71.2945
-1.64271	2.76272	4.18099	2.77355	2.80175	2.92163	3.09675	3.23871		-1.64271	88.5699	74.8122	73.4909	73.5983	71.2861	71.8021	71.2616
-1.63742	2.76812	4.1857	2.77863	2.80644	2.92667	3.10084	3.24279		-1.63742	88.5576	74.7685	73.4543	73.5634	71.2506	71.7686	71.2288
-1.63214	2.77352	4.19041	2.7837	2.81113	2.9317	3.10493	3.24687		-1.63214	88.5451	74.7247	73.4177	73.5285	71.2152	71.7351	71.196
-1.62685	2.77893	4.19512	2.78877	2.81583	2.93674	3.10902	3.25095		-1.62685	88.5326	74.6809	73.3813	73.4936	71.1798	71.7017	71.1632
-1.62156	2.78434	4.19983	2.79385	2.82052	2.94177	3.11311	3.25503		-1.62156	88.5199	74.6372	73.3448	73.4588	71.1445	71.6684	71.1305
-1.61628	2.78976	4.20454	2.79892	2.82522	2.94681	3.1172	3.2591		-1.61628	88.5071	74.5933	73.3085	73.424	71.1092	71.635	71.0978
-1.61099	2.79518	4.20925	2.804	2.82991	2.95185	3.12129	3.26318		-1.61099	88.4942	74.5495	73.2722	73.3893	71.074	71.6017	71.0652
-1.6057	2.8006	4.21396	2.80908	2.8346	2.95689	3.12538	3.26726		-1.6057	88.4811	74.5057	73.2359	73.3546	71.0388	71.5685	71.0325
-1.60041	2.80602	4.21867	2.81416	2.8393	2.96192	3.12947	3.27134		-1.60041	88.468	74.4618	73.1997	73.3199	71.0037	71.5353	71
-1.59513	2.81145	4.22337	2.81924	2.84399	2.96696	3.13356	3.27542		-1.59513	88.4547	74.4179	73.1636	73.2853	70.9687	71.5021	70.9674
-1.58984	2.81688	4.22808	2.82432	2.84868	2.972	3.13765	3.2795		-1.58984	88.4413	74.374	73.1275	73.2507	70.9337	71.469	70.9349
-1.58455	2.82232	4.23278	2.8294	2.85338	2.97704	3.14174	3.28358		-1.58455	88.4278	74.3301	73.0915	73.2161	70.8988	71.4359	70.9025
-1.57927	2.82776	4.23749	2.83448	2.85807	2.98209	3.14583	3.28765		-1.57927	88.4142	74.2862	73.0555	73.1816	70.8639	71.4029	70.87
-1.57398	2.8332	4.24219	2.83957	2.86276	2.98713	3.14992	3.29173		-1.57398	88.4005	74.2422	73.0196	73.1471	70.829	71.3699	70.8376
-1.56869	2.83864	4.24689	2.84465	2.86746	2.99217	3.15401	3.29581		-1.56869	88.3866	74.1982	72.9838	73.1126	70.7943	71.3369	70.8053
-1.56341	2.84409	4.2516	2.84974	2.87215	2.99721	3.1581	3.29989		-1.56341	88.3727	74.1543	72.948	73.0782	70.7595	71.304	70.773
-1.55812	2.84954	4.2563	2.85482	2.87685	3.00225	3.16219	3.30397		-1.55812	88.3586	74.1102	72.9122	73.0439	70.7249	71.2711	70.7407
-1.55283	2.85499	4.261	2.85991	2.88154	3.0073	3.16628	3.30805		-1.55283	88.3444	74.0662	72.8766	73.0095	70.6903	71.2382	70.7084
-1.54755	2.86045	4.2657	2.865	2.88623	3.01234	3.17037	3.31213		-1.54755	88.3301	74.0222	72.8409	72.9752	70.6557	71.2054	70.6762
-1.54226	2.86591	4.2704	2.87009	2.89093	3.01739	3.17446	3.31621		-1.54226	88.3157	73.9781	72.8054	72.941	70.6212	71.1726	70.6441
-1.53697	2.87137	4.27509	2.87518	2.89562	3.02243	3.17855	3.32028		-1.53697	88.3011	73.9341	72.7699	72.9067	70.5868	71.1399	70.6119
-1.53169	2.87683	4.27979	2.88027	2.90031	3.02748	3.18264	3.32436		-1.53169	88.2865	73.89	72.7344	72.8725	70.5524	71.1072	70.5798
-1.5264	2.8823	4.28449	2.88536	2.90501	3.03252	3.18673	3.32844		-1.5264	88.2717	73.8459	72.699	72.8384	70.518	71.0746	70.5478
-1.52111	2.88777	4.28918	2.89045	2.9097	3.03757	3.19082	3.33252		-1.52111	88.2569	73.8018	72.6637	72.8043	70.4837	71.042	70.5157
-1.51582	2.89325	4.29388	2.89555	2.91439	3.04262	3.19491	3.3366		-1.51582	88.2419	73.7576	72.6284	72.7702	70.4495	71.0094	70.4837
-1.51054	2.89873	4.29857	2.90064	2.91909	3.04766	3.199	3.34068		-1.51054	88.2268	73.7135	72.5931	72.7362	70.4153	70.9768	70.4518
-1.50525	2.90421	4.30327	2.90573	2.92378	3.05271	3.20309	3.34476		-1.50525	88.2116	73.6693	72.5579	72.7021	70.3812	70.9443	70.4199
-1.49996	2.90969	4.30796	2.91083	2.92848	3.05776	3.20718	3.34883		-1.49996	88.1962	73.6252	72.5228	72.6682	70.3471	70.9119	70.388
-1.49468	2.91517	4.31265	2.91593	2.93317	3.06281	3.21127	3.35291		-1.49468	88.1808	73.581	72.4878	72.6342	70.3131	70.8795	70.3561
-1.48939	2.92066	4.31734	2.92102	2.93786	3.06786	3.21536	3.35699		-1.48939	88.1653	73.5368	72.4527	72.6004	70.2792	70.8471	70.3243
-1.4841	2.92615	4.32203	2.92612	2.94256	3.07291	3.21945	3.36107		-1.4841	88.1496	73.4925	72.4178	72.5665	70.2452	70.8147	70.2926
-1.47882	2.93165	4.32672	2.93122	2.94725	3.07796	3.22354	3.36515		-1.47882	88.1338	73.4483	72.3829	72.5327	70.2114	70.7824	70.2608
-1.47353	2.93714	4.33141	2.93632	2.95194	3.08301	3.22763	3.36923		-1.47353	88.118	73.4041	72.348	72.4989	70.1776	70.7502	70.2291
-1.46824	2.94264	4.33609	2.94142	2.95664	3.08806	3.23172	3.37331		-1.46824	88.102	73.3598	72.3132	72.4651	70.1438	70.7179	70.1975
-1.46296	2.94815	4.34078	2.94652	2.96133	3.09311	3.23581	3.37739		-1.46296	88.0859	73.3155	72.2785	72.4314	70.1101	70.6857	70.1658
-1.45767	2.95365	4.34547	2.95162	2.96602	3.09816	3.2399	3.38146		-1.45767	88.0697	73.2712	72.2438	72.3978	70.0765	70.6536	70.1342
-1.45238	2.95916	4.35015	2.95672	2.97072	3.10321	3.24399	3.38554		-1.45238	88.0533	73.2269	72.2092	72.3641	70.0429	70.6215	70.1027
-1.4471	2.96467	4.35483	2.96183	2.97541	3.10826	3.24808	3.38962		-1.4471	88.0369	73.1826	72.1746	72.3305	70.0094	70.5894	70.0712
-1.44181	2.97018	4.35952	2.96693	2.98011	3.11332	3.25217	3.3937		-1.44181	88.0204	73.1383	72.1401	72.297	69.9759	70.5574	70.0397
-1.43652	2.9757	4.3642	2.97204	2.9848	3.11837	3.25626	3.39778		-1.43652	88.0037	73.0939	72.1056	72.2634	69.9424	70.5254	70.0082
-1.43123	2.98122	4.36888	2.97714	2.98949	3.12342	3.26035	3.40186		-1.43123	87.987	73.0496	72.0712	72.2299	69.9091	70.4934	69.9768
-1.42595	2.98674	4.37356	2.98225	2.99419	3.12847	3.26444	3.40594		-1.42595	87.9701	73.0052	72.0368	72.1965	69.8757	70.4615	69.9454
-1.42066	2.99226	4.37824	2.98735	2.99888	3.13353	3.26853	3.41001		-1.42066	87.9531	72.9608	72.0025	72.1631	69.8424	70.4296	69.9141
-1.41537	2.99779	4.38292	2.99246	3.00357	3.13858	3.27262	3.41409		-1.41537	87.936	72.9164	71.9683	72.1297	69.8092	70.3978	69.8828
-1.41009	3.00332	4.38759	2.99757	3.00827	3.14364	3.27671	3.41817		-1.41009	87.9189	72.872	71.9341	72.0963	69.776	70.3659	69.8515
-1.4048	3.00885	4.39227	3.00268	3.01296	3.14869	3.2808	3.42225		-1.4048	87.9016	72.8276	71.8999	72.063	69.7429	70.3342	69.8203
-1.39951	3.01439	4.39695	3.00778	3.01765	3.15375	3.28489	3.42633		-1.39951	87.8842	72.7832	71.8658	72.0298	69.7098	70.3024	69.7891
-1.39423	3.01992	4.40162	3.01289	3.02235	3.1588	3.28898	3.43041		-1.39423	87.8666	72.7387	71.8318	71.9965	69.6768	70.2708	69.7579
-1.38894	3.02546	4.40629	3.018	3.02704	3.16386	3.29307	3.43449		-1.38894	87.849	72.6943	71.7978	71.9633	69.6439	70.2391	69.7268
-1.38365	3.031	4.41097	3.02311	3.03174	3.16891	3.29716	3.43857		-1.38365	87.8313	72.6498	71.7639	71.9302	69.6109	70.2075	69.6957
-1.37837	3.03655	4.41564	3.02823	3.03643	3.17397	3.30125	3.44264		-1.37837	87.8135	72.6053	71.73	71.897	69.5781	70.1759	69.6647
-1.37308	3.0421	4.42031	3.03334	3.04112	3.17902	3.30534	3.44672		-1.37308	87.7955	72.5608	71.6961	71.8639	69.5453	70.1444	69.6336
-1.36779	3.04765	4.42498	3.03845	3.04582	3.18408	3.30943	3.4508		-1.36779	87.7775	72.5163	71.6624	71.8309	69.5125	70.1129	69.6027
-1.36251	3.0532	4.42965	3.04356	3.05051	3.18914	3.31352	3.45488		-1.36251	87.7593	72.4718	71.6286	71.7979	69.4798	70.0814	69.5717
-1.35722	3.05875	4.43431	3.04868	3.0552	3.19419	3.31761	3.45896		-1.35722	87.7411	72.4273	71.595	71.7649	69.4471	70.05	69.5408
-1.35193	3.06431	4.43898	3.05379	3.0599	3.19925	3.3217	3.46304		-1.35193	87.7227	72.3827	71.5614	71.7319	69.4145	70.0186	69.5099
-1.34664	3.06987	4.44365	3.0589	3.06459	3.20431	3.32579	3.46712		-1.34664	87.7043	72.3382	71.5278	71.699	69.382	69.9872	69.4791
-1.34136	3.07543	4.44831	3.06402	3.06928	3.20936	3.32988	3.47119		-1.34136	87.6857	72.2936	71.4943	71.6661	69.3494	69.9559	69.4483
-1.33607	3.08099	4.45298	3.06913	3.07398	3.21442	3.33397	3.47527		-1.33607	87.667	72.2491	71.4608	71.6333	69.317	69.9246	69.4175
-1.33078	3.08656	4.45764	3.07425	3.07867	3.21948	3.33806	3.47935		-1.33078	87.6482	72.2045	71.4274	71.6005	69.2846	69.8934	69.3868
-1.3255	3.09212	4.4623	3.07937	3.08337	3.22454	3.34216	3.48343		-1.3255	87.6293	72.1599	71.394	71.5677	69.2522	69.8622	69.3561
-1.32021	3.09769	4.46696	3.08448	3.08806	3.22959	3.34625	3.48751		-1.32021	87.6104	72.1153	71.3607	71.535	69.2199	69.831	69.3254
-1.31492	3.10327	4.47162	3.0896	3.09275	3.23465	3.35034	3.49159		-1.31492	87.5913	72.0707	71.3275	71.5023	69.1877	69.7999	69.2948
-1.30964	3.10884	4.47628	3.09472	3.09745	3.23971	3.35443	3.49567		-1.30964	87.5721	72.0261	71.2943	71.4696	69.1555	69.7688	69.2642
-1.30435	3.11442	4.48094	3.09984	3.10214	3.24477	3.35852	3.49975		-1.30435	87.5528	71.9815	71.2611	71.437	69.1233	69.7377	69.2336
-1.29906	3.12	4.48559	3.10496	3.10683	3.24983	3.36261	3.50382		-1.29906	87.5334	71.9368	71.228	71.4044	69.0912	69.7067	69.2031
-1.29378	3.12558	4.49025	3.11007	3.11153	3.25488	3.3667	3.5079		-1.29378	87.5139	71.8922	71.195	71.3718	69.0591	69.6757	69.1726
-1.28849	3.13116	4.4949	3.11519	3.11622	3.25994	3.37079	3.51198		-1.28849	87.4943	71.8475	71.162	71.3393	69.0271	69.6448	69.1422
-1.2832	3.13675	4.49956	3.12031	3.12091	3.265	3.37488	3.51606		-1.2832	87.4746	71.8028	71.129	71.3068	68.9952	69.6139	69.1117
-1.27791	3.14234	4.50421	3.12543	3.12561	3.27006	3.37897	3.52014		-1.27791	87.4547	71.7582	71.0961	71.2744	68.9632	69.583	69.0814
-1.27263	3.14793	4.50886	3.13055	3.1303	3.27512	3.38306	3.52422		-1.27263	87.4348	71.7135	71.0633	71.242	68.9314	69.5522	69.051
-1.26734	3.15352	4.51351	3.13568	3.135	3.28018	3.38715	3.5283		-1.26734	87.4148	71.6688	71.0305	71.2096	68.8996	69.5214	69.0207
-1.26205	3.15911	4.51816	3.1408	3.13969	3.28524	3.39124	3.53237		-1.26205	87.3947	71.6241	70.9977	71.1772	68.8678	69.4906	68.9904
-1.25677	3.16471	4.52281	3.14592	3.14438	3.2903	3.39533	3.53645		-1.25677	87.3745	71.5794	70.9651	71.1449	68.8361	69.4599	68.9602
-1.25148	3.17031	4.52745	3.15104	3.14908	3.29535	3.39942	3.54053		-1.25148	87.3542	71.5347	70.9324	71.1126	68.8044	69.4292	68.93
-1.24619	3.17591	4.5321	3.15616	3.15377	3.30041	3.40351	3.54461		-1.24619	87.3338	71.49	70.8998	71.0804	68.7728	69.3985	68.8998
-1.24091	3.18151	4.53674	3.16129	3.15846	3.30547	3.4076	3.54869		-1.24091	87.3132	71.4452	70.8673	71.0482	68.7413	69.3679	68.8696
-1.23562	3.18712	4.54139	3.16641	3.16316	3.31053	3.41169	3.55277		-1.23562	87.2926	71.4005	70.8348	71.016	68.7097	69.3373	68.8395
-1.23033	3.19272	4.54603	3.17153	3.16785	3.31559	3.41578	3.55685		-1.23033	87.2719	71.3557	70.8023	70.9839	68.6783	69.3068	68.8095
-1.22505	3.19833	4.55067	3.17666	3.17254	3.32065	3.41987	3.56093		-1.22505	87.2511	71.311	70.77	70.9518	68.6469	69.2763	68.7794
-1.21976	3.20394	4.55531	3.18178	3.17724	3.32571	3.42396	3.565		-1.21976	87.2302	71.2662	70.7376	70.9197	68.6155	69.2458	68.7494
-1.21447	3.20955	4.55995	3.1869	3.18193	3.33077	3.42805	3.56908		-1.21447	87.2092	71.2215	70.7053	70.8877	68.5842	69.2154	68.7195
-1.20919	3.21517	4.56459	3.19203	3.18663	3.33583	3.43214	3.57316		-1.20919	87.188	71.1767	70.6731	70.8557	68.5529	69.185	68.6895
-1.2039	3.22078	4.56923	3.19715	3.19132	3.34089	3.43623	3.57724		-1.2039	87.1668	71.1319	70.6409	70.8237	68.5217	69.1546	68.6596
-1.19861	3.2264	4.57386	3.20228	3.19601	3.34595	3.44032	3.58132		-1.19861	87.1455	71.0871	70.6087	70.7918	68.4905	69.1243	68.6298
-1.19332	3.23202	4.5785	3.2074	3.20071	3.351	3.44441	3.5854		-1.19332	87.1241	71.0423	70.5766	70.7599	68.4594	69.094	68.6
-1.18804	3.23764	4.58313	3.21253	3.2054	3.35606	3.4485	3.58948		-1.18804	87.1026	70.9975	70.5446	70.7281	68.4283	69.0638	68.5702
-1.18275	3.24327	4.58776	3.21765	3.21009	3.36112	3.45259	3.59355		-1.18275	87.081	70.9527	70.5126	70.6962	68.3972	69.0336	68.5404
-1.17746	3.24889	4.59239	3.22278	3.21479	3.36618	3.45668	3.59763		-1.17746	87.0593	70.9079	70.4807	70.6644	68.3662	69.0034	68.5107
-1.17218	3.25452	4.59702	3.22791	3.21948	3.37124	3.46077	3.60171		-1.17218	87.0375	70.8631	70.4488	70.6327	68.3353	68.9733	68.481
-1.16689	3.26015	4.60165	3.23303	3.22418	3.3763	3.46486	3.60579		-1.16689	87.0156	70.8183	70.4169	70.601	68.3044	68.9431	68.4513
-1.1616	3.26578	4.60628	3.23816	3.22887	3.38136	3.46895	3.60987		-1.1616	86.9936	70.7734	70.3851	70.5693	68.2736	68.9131	68.4217
-1.15632	3.27141	4.61091	3.24329	3.23356	3.38642	3.47304	3.61395		-1.15632	86.9715	70.7286	70.3534	70.5376	68.2428	68.883	68.3921
-1.15103	3.27705	4.61553	3.24841	3.23826	3.39147	3.47713	3.61803		-1.15103	86.9493	70.6838	70.3217	70.506	68.212	68.853	68.3626
-1.14574	3.28268	4.62016	3.25354	3.24295	3.39653	3.48122	3.62211		-1.14574	86.9271	70.6389	70.29	70.4744	68.1813	68.8231	68.3331
-1.14046	3.28832	4.62478	3.25867	3.24764	3.40159	3.48531	3.62618		-1.14046	86.9047	70.5941	70.2584	70.4429	68.1506	68.7932	68.3036
-1.13517	3.29396	4.6294	3.26379	3.25234	3.40665	3.4894	3.63026		-1.13517	86.8822	70.5492	70.2268	70.4114	68.12	68.7633	68.2741
-1.12988	3.2996	4.63402	3.26892	3.25703	3.41171	3.49349	3.63434		-1.12988	86.8596	70.5043	70.1953	70.3799	68.0895	68.7334	68.2447
-1.1246	3.30524	4.63864	3.27405	3.26172	3.41676	3.49758	3.63842		-1.1246	86.837	70.4595	70.1639	70.3485	68.059	68.7036	68.2153
-1.11931	3.31089	4.64326	3.27918	3.26642	3.42182	3.50167	3.6425		-1.11931	86.8142	70.4146	70.1325	70.3171	68.0285	68.6738	68.186
-1.11402	3.31653	4.64787	3.2843	3.27111	3.42688	3.50576	3.64658		-1.11402	86.7914	70.3697	70.1011	70.2857	67.9981	68.6441	68.1567
-1.10873	3.32218	4.65249	3.28943	3.27581	3.43194	3.50985	3.65066		-1.10873	86.7684	70.3249	70.0698	70.2543	67.9677	68.6143	68.1274
-1.10345	3.32783	4.6571	3.29456	3.2805	3.43699	3.51394	3.65473		-1.10345	86.7454	70.28	70.0385	70.223	67.9373	68.5847	68.0982
-1.09816	3.33348	4.66172	3.29969	3.28519	3.44205	3.51803	3.65881		-1.09816	86.7223	70.2351	70.0073	70.1918	67.9071	68.555	68.069
-1.09287	3.33913	4.66633	3.30481	3.28989	3.44711	3.52212	3.66289		-1.09287	86.699	70.1902	69.9761	70.1605	67.8768	68.5254	68.0398
-1.08759	3.34478	4.67094	3.30994	3.29458	3.45216	3.52621	3.66697		-1.08759	86.6757	70.1453	69.945	70.1293	67.8466	68.4958	68.0106
-1.0823	3.35044	4.67555	3.31507	3.29927	3.45722	3.5303	3.67105		-1.0823	86.6523	70.1004	69.9139	70.0981	67.8165	68.4663	67.9815
-1.07701	3.35609	4.68015	3.3202	3.30397	3.46227	3.53439	3.67513		-1.07701	86.6288	70.0555	69.8829	70.067	67.7864	68.4368	67.9525
-1.07173	3.36175	4.68476	3.32533	3.30866	3.46733	3.53848	3.67921		-1.07173	86.6052	70.0106	69.8519	70.0359	67.7563	68.4073	67.9234
-1.06644	3.36741	4.68937	3.33045	3.31335	3.47239	3.54257	3.68329		-1.06644	86.5815	69.9657	69.8209	70.0048	67.7263	68.3779	67.8944
-1.06115	3.37307	4.69397	3.33558	3.31805	3.47744	3.54666	3.68736		-1.06115	86.5577	69.9208	69.79	69.9738	67.6963	68.3485	67.8654
-1.05587	3.37873	4.69857	3.34071	3.32274	3.4825	3.55075	3.69144		-1.05587	86.5338	69.8759	69.7592	69.9428	67.6664	68.3191	67.8365
-1.05058	3.38439	4.70317	3.34584	3.32744	3.48755	3.55484	3.69552		-1.05058	86.5099	69.831	69.7284	69.9118	67.6365	68.2898	67.8076
-1.04529	3.39006	4.70777	3.35096	3.33213	3.4926	3.55893	3.6996		-1.04529	86.4858	69.7861	69.6976	69.8809	67.6067	68.2605	67.7787
-1.04001	3.39573	4.71237	3.35609	3.33682	3.49766	3.56302	3.70368		-1.04001	86.4617	69.7411	69.6669	69.85	67.5769	68.2313	67.7499
-1.03472	3.40139	4.71697	3.36122	3.34152	3.50271	3.56711	3.70776		-1.03472	86.4374	69.6962	69.6363	69.8191	67.5472	68.202	67.7211
-1.02943	3.40706	4.72157	3.36635	3.34621	3.50777	3.5712	3.71184		-1.02943	86.4131	69.6513	69.6057	69.7883	67.5175	68.1729	67.6923
-1.02414	3.41273	4.72616	3.37148	3.3509	3.51282	3.57529	3.71591		-1.02414	86.3887	69.6064	69.5751	69.7575	67.4878	68.1437	67.6636
-1.01886	3.4184	4.73076	3.3766	3.3556	3.51787	3.57938	3.71999		-1.01886	86.3642	69.5615	69.5446	69.7267	67.4582	68.1146	67.6349
-1.01357	3.42407	4.73535	3.38173	3.36029	3.52292	3.58347	3.72407		-1.01357	86.3396	69.5165	69.5141	69.696	67.4287	68.0855	67.6062
-1.00828	3.42975	4.73994	3.38686	3.36498	3.52798	3.58756	3.72815		-1.00828	86.3149	69.4716	69.4837	69.6653	67.3992	68.0565	67.5776
-1.003	3.43542	4.74453	3.39199	3.36968	3.53303	3.59165	3.73223		-1.003	86.2901	69.4267	69.4533	69.6346	67.3697	68.0274	67.549
-0.99771	3.4411	4.74912	3.39711	3.37437	3.53808	3.59574	3.73631		-0.99771	86.2652	69.3817	69.423	69.604	67.3403	67.9985	67.5204
-0.992423	3.44678	4.7537	3.40224	3.37907	3.54313	3.59983	3.74039		-0.992423	86.2402	69.3368	69.3927	69.5734	67.3109	67.9695	67.4919
-0.987137	3.45245	4.75829	3.40737	3.38376	3.54818	3.60392	3.74447		-0.987137	86.2152	69.2919	69.3624	69.5428	67.2815	67.9406	67.4634
-0.98185	3.45813	4.76287	3.41249	3.38845	3.55323	3.60801	3.74854		-0.98185	86.1901	69.247	69.3322	69.5123	67.2522	67.9117	67.4349
-0.976563	3.46381	4.76745	3.41762	3.39315	3.55828	3.6121	3.75262		-0.976563	86.1648	69.202	69.3021	69.4818	67.223	67.8829	67.4065
-0.971276	3.4695	4.77204	3.42275	3.39784	3.56333	3.61619	3.7567		-0.971276	86.1395	69.1571	69.2719	69.4513	67.1938	67.8541	67.378
-0.965989	3.47518	4.77662	3.42787	3.40253	3.56838	3.62028	3.76078		-0.965989	86.1141	69.1122	69.2419	69.4209	67.1646	67.8253	67.3497
-0.960702	3.48086	4.78119	3.433	3.40723	3.57343	3.62437	3.76486		-0.960702	86.0886	69.0672	69.2119	69.3905	67.1355	67.7966	67.3213
-0.955415	3.48655	4.78577	3.43812	3.41192	3.57848	3.62846	3.76894		-0.955415	86.0631	69.0223	69.1819	69.3601	67.1064	67.7679	67.293
-0.950128	3.49223	4.79035	3.44325	3.41661	3.58353	3.63255	3.77302		-0.950128	86.0374	68.9774	69.152	69.3298	67.0774	67.7392	67.2648
-0.944842	3.49792	4.79492	3.44838	3.42131	3.58858	3.63664	3.77709		-0.944842	86.0116	68.9324	69.1221	69.2995	67.0484	67.7106	67.2365
-0.939555	3.50361	4.79949	3.4535	3.426	3.59362	3.64073	3.78117		-0.939555	85.9858	68.8875	69.0922	69.2692	67.0195	67.682	67.2083
-0.934268	3.5093	4.80407	3.45863	3.4307	3.59867	3.64482	3.78525		-0.934268	85.9599	68.8426	69.0624	69.239	66.9905	67.6534	67.1802
-0.928981	3.51499	4.80864	3.46375	3.43539	3.60372	3.64891	3.78933		-0.928981	85.9339	68.7976	69.0327	69.2088	66.9617	67.6249	67.152
-0.923694	3.52068	4.8132	3.46888	3.44008	3.60876	3.653	3.79341		-0.923694	85.9078	68.7527	69.003	69.1786	66.9329	67.5964	67.1239
-0.918407	3.52637	4.81777	3.474	3.44478	3.61381	3.65709	3.79749		-0.918407	85.8816	68.7078	68.9733	69.1485	66.9041	67.5679	67.0959
-0.91312	3.53206	4.82234	3.47912	3.44947	3.61885	3.66118	3.80157		-0.91312	85.8553	68.6629	68.9437	69.1184	66.8754	67.5395	67.0678
-0.907833	3.53776	4.8269	3.48425	3.45416	3.6239	3.66527	3.80565		-0.907833	85.829	68.6179	68.9141	69.0883	66.8467	67.5111	67.0398
-0.902547	3.54345	4.83146	3.48937	3.45886	3.62894	3.66936	3.80972		-0.902547	85.8026	68.573	68.8846	69.0583	66.818	67.4827	67.0118
-0.89726	3.54915	4.83602	3.49449	3.46355	3.63398	3.67345	3.8138		-0.89726	85.776	68.5281	68.8551	69.0283	66.7894	67.4544	66.9839
-0.891973	3.55484	4.84058	3.49962	3.46824	3.63903	3.67754	3.81788		-0.891973	85.7494	68.4832	68.8256	68.9983	66.7609	67.4261	66.956
-0.886686	3.56054	4.84514	3.50474	3.47294	3.64407	3.68164	3.82196		-0.886686	85.7227	68.4382	68.7962	68.9684	66.7323	67.3978	66.9281
-0.881399	3.56624	4.8497	3.50986	3.47763	3.64911	3.68573	3.82604		-0.881399	85.696	68.3933	68.7669	68.9385	66.7039	67.3696	66.9003
-0.876112	3.57194	4.85426	3.51498	3.48233	3.65415	3.68982	3.83012		-0.876112	85.6691	68.3484	68.7375	68.9086	66.6754	67.3414	66.8725
-0.870825	3.57764	4.85881	3.5201	3.48702	3.65919	3.69391	3.8342		-0.870825	85.6422	68.3035	68.7083	68.8788	66.647	67.3132	66.8447
-0.865538	3.58334	4.86336	3.52522	3.49171	3.66423	3.698	3.83827		-0.865538	85.6151	68.2586	68.679	68.8489	66.6187	67.2851	66.817
-0.860251	3.58904	4.86791	3.53035	3.49641	3.66927	3.70209	3.84235		-0.860251	85.588	68.2137	68.6499	68.8192	66.5904	67.257	66.7892
-0.854965	3.59474	4.87246	3.53547	3.5011	3.67431	3.70618	3.84643		-0.854965	85.5608	68.1688	68.6207	68.7894	66.5621	67.2289	66.7616
-0.849678	3.60044	4.87701	3.54059	3.50579	3.67935	3.71027	3.85051		-0.849678	85.5336	68.1239	68.5916	68.7597	66.5339	67.2009	66.7339
-0.844391	3.60615	4.88156	3.54571	3.51049	3.68439	3.71436	3.85459		-0.844391	85.5062	68.079	68.5626	68.73	66.5057	67.1729	66.7063
-0.839104	3.61185	4.8861	3.55082	3.51518	3.68943	3.71845	3.85867		-0.839104	85.4788	68.0341	68.5335	68.7004	66.4775	67.1449	66.6787
-0.833817	3.61755	4.89064	3.55594	3.51987	3.69446	3.72254	3.86275		-0.833817	85.4513	67.9892	68.5046	68.6708	66.4494	67.117	66.6512
-0.82853	3.62326	4.89519	3.56106	3.52457	3.6995	3.72663	3.86683		-0.82853	85.4237	67.9443	68.4756	68.6412	66.4214	67.0891	66.6237
-0.823243	3.62896	4.89973	3.56618	3.52926	3.70453	3.73072	3.8709		-0.823243	85.396	67.8995	68.4468	68.6116	66.3933	67.0613	66.5962
-0.817956	3.63467	4.90426	3.5713	3.53396	3.70957	3.73481	3.87498		-0.817956	85.3682	67.8546	68.4179	68.5821	66.3654	67.0334	66.5687
-0.81267	3.64038	4.9088	3.57641	3.53865	3.7146	3.7389	3.87906		-0.81267	85.3404	67.8097	68.3891	68.5526	66.3374	67.0056	66.5413
-0.807383	3.64608	4.91334	3.58153	3.54334	3.71964	3.74299	3.88314		-0.807383	85.3125	67.7648	68.3603	68.5232	66.3095	66.9779	66.5139
-0.802096	3.65179	4.91787	3.58665	3.54804	3.72467	3.74708	3.88722		-0.802096	85.2845	67.72	68.3316	68.4938	66.2817	66.9501	66.4866
-0.796809	3.6575	4.9224	3.59176	3.55273	3.7297	3.75117	3.8913		-0.796809	85.2564	67.6751	68.3029	68.4644	66.2539	66.9224	66.4593
-0.791522	3.66321	4.92694	3.59688	3.55742	3.73474	3.75526	3.89538		-0.791522	85.2282	67.6303	68.2743	68.435	66.2261	66.8948	66.432
-0.786235	3.66892	4.93146	3.60199	3.56212	3.73977	3.75935	3.89945		-0.786235	85.2	67.5854	68.2457	68.4057	66.1983	66.8671	66.4047
-0.780948	3.67463	4.93599	3.60711	3.56681	3.7448	3.76344	3.90353		-0.780948	85.1716	67.5406	68.2172	68.3764	66.1706	66.8395	66.3775
-0.775661	3.68034	4.94052	3.61222	3.5715	3.74983	3.76753	3.90761		-0.775661	85.1432	67.4957	68.1886	68.3471	66.143	66.812	66.3503
-0.770375	3.68605	4.94504	3.61733	3.5762	3.75486	3.77162	3.91169		-0.770375	85.1148	67.4509	68.1602	68.3179	66.1154	66.7844	66.3232
-0.765088	3.69176	4.94957	3.62244	3.58089	3.75988	3.77571	3.91577		-0.765088	85.0862	67.4061	68.1317	68.2887	66.0878	66.7569	66.296
-0.759801	3.69747	4.95409	3.62756	3.58559	3.76491	3.7798	3.91985		-0.759801	85.0576	67.3612	68.1034	68.2595	66.0603	66.7294	66.2689
-0.754514	3.70318	4.95861	3.63267	3.59028	3.76994	3.78389	3.92393		-0.754514	85.0288	67.3164	68.075	68.2304	66.0328	66.702	66.2419
-0.749227	3.7089	4.96313	3.63778	3.59497	3.77496	3.78798	3.92801		-0.749227	85	67.2716	68.0467	68.2013	66.0053	66.6746	66.2149
-0.74394	3.71461	4.96764	3.64289	3.59967	3.77999	3.79207	3.93208		-0.74394	84.9712	67.2268	68.0184	68.1722	65.9779	66.6472	66.1879
-0.738653	3.72032	4.97216	3.648	3.60436	3.78501	3.79616	3.93616		-0.738653	84.9422	67.182	67.9902	68.1432	65.9505	66.6199	66.1609
-0.733366	3.72604	4.97667	3.65311	3.60905	3.79004	3.80025	3.94024		-0.733366	84.9132	67.1372	67.962	68.1142	65.9232	66.5926	66.134
-0.728079	3.73175	4.98118	3.65821	3.61375	3.79506	3.80434	3.94432		-0.728079	84.8841	67.0924	67.9339	68.0852	65.8959	66.5653	66.1071
-0.722793	3.73746	4.98569	3.66332	3.61844	3.80008	3.80843	3.9484		-0.722793	84.8549	67.0477	67.9058	68.0562	65.8686	66.5381	66.0802
-0.717506	3.74318	4.9902	3.66843	3.62314	3.8051	3.81252	3.95248		-0.717506	84.8256	67.0029	67.8777	68.0273	65.8414	66.5108	66.0533
-0.712219	3.74889	4.99471	3.67354	3.62783	3.81013	3.81661	3.95656		-0.712219	84.7963	66.9581	67.8497	67.9984	65.8142	66.4837	66.0265
-0.706932	3.75461	4.99921	3.67864	3.63252	3.81515	3.8207	3.96063		-0.706932	84.7669	66.9134	67.8217	67.9696	65.7871	66.4565	65.9998
-0.701645	3.76032	5.00372	3.68375	3.63722	3.82016	3.82479	3.96471		-0.701645	84.7374	66.8686	67.7938	67.9408	65.76	66.4294	65.973
-0.696358	3.76604	5.00822	3.68885	3.64191	3.82518	3.82888	3.96879		-0.696358	84.7079	66.8239	67.7659	67.912	65.7329	66.4023	65.9463
-0.691071	3.77175	5.01272	3.69396	3.6466	3.8302	3.83297	3.97287		-0.691071	84.6782	66.7791	67.738	67.8832	65.7059	66.3753	65.9196
-0.685784	3.77747	5.01722	3.69906	3.6513	3.83522	3.83706	3.97695		-0.685784	84.6485	66.7344	67.7102	67.8545	65.6789	66.3482	65.893
-0.680498	3.78318	5.02171	3.70416	3.65599	3.84023	3.84115	3.98103		-0.680498	84.6187	66.6897	67.6824	67.8258	65.6519	66.3213	65.8664
-0.675211	3.7889	5.02621	3.70926	3.66068	3.84525	3.84524	3.98511		-0.675211	84.5889	66.645	67.6547	67.7971	65.625	66.2943	65.8398
-0.669924	3.79461	5.0307	3.71436	3.66538	3.85026	3.84933	3.98919		-0.669924	84.5589	66.6003	67.627	67.7685	65.5981	66.2674	65.8132
-0.664637	3.80033	5.03519	3.71946	3.67007	3.85528	3.85342	3.99326		-0.664637	84.5289	66.5556	67.5993	67.7399	65.5713	66.2405	65.7867
-0.65935	3.80605	5.03968	3.72456	3.67477	3.86029	3.85751	3.99734		-0.65935	84.4988	66.5109	67.5717	67.7113	65.5445	66.2136	65.7602
-0.654063	3.81176	5.04417	3.72966	3.67946	3.8653	3.8616	4.00142		-0.654063	84.4687	66.4662	67.5441	67.6828	65.5178	66.1868	65.7338
-0.648776	3.81748	5.04866	3.73476	3.68415	3.87031	3.86569	4.0055		-0.648776	84.4384	66.4215	67.5165	67.6543	65.491	66.16	65.7073
-0.643489	3.82319	5.05314	3.73986	3.68885	3.87532	3.86978	4.00958		-0.643489	84.4081	66.3769	67.489	67.6258	65.4643	66.1332	65.6809
-0.638203	3.82891	5.05762	3.74495	3.69354	3.88033	3.87387	4.01366		-0.638203	84.3778	66.3322	67.4615	67.5973	65.4377	66.1065	65.6546
-0.632916	3.83463	5.06211	3.75005	3.69823	3.88534	3.87796	4.01774		-0.632916	84.3473	66.2876	67.4341	67.5689	65.4111	66.0798	65.6282
-0.627629	3.84034	5.06659	3.75515	3.70293	3.89034	3.88205	4.02181		-0.627629	84.3168	66.2429	67.4067	67.5405	65.3845	66.0531	65.6019
-0.622342	3.84606	5.07106	3.76024	3.70762	3.89535	3.88614	4.02589		-0.622342	84.2862	66.1983	67.3794	67.5122	65.358	66.0265	65.5757
-0.617055	3.85177	5.07554	3.76533	3.71231	3.90036	3.89023	4.02997		-0.617055	84.2555	66.1537	67.3521	67.4839	65.3315	65.9999	65.5494
-0.611768	3.85749	5.08001	3.77043	3.71701	3.90536	3.89432	4.03405		-0.611768	84.2248	66.1091	67.3248	67.4556	65.305	65.9733	65.5232
-0.606481	3.8632	5.08449	3.77552	3.7217	3.91036	3.89841	4.03813		-0.606481	84.194	66.0645	67.2975	67.4273	65.2786	65.9467	65.4971
-0.601194	3.86892	5.08896	3.78061	3.7264	3.91537	3.9025	4.04221		-0.601194	84.1631	66.0199	67.2703	67.3991	65.2522	65.9202	65.4709
-0.595907	3.87463	5.09343	3.7857	3.73109	3.92037	3.90659	4.04629		-0.595907	84.1321	65.9753	67.2432	67.3709	65.2259	65.8937	65.4448
-0.590621	3.88035	5.09789	3.79079	3.73578	3.92537	3.91068	4.05037		-0.590621	84.1011	65.9308	67.216	67.3427	65.1996	65.8673	65.4187
-0.585334	3.88606	5.10236	3.79588	3.74048	3.93037	3.91477	4.05444		-0.585334	84.07	65.8862	67.189	67.3145	65.1733	65.8409	65.3927
-0.580047	3.89178	5.10682	3.80096	3.74517	3.93537	3.91886	4.05852		-0.580047	84.0389	65.8417	67.1619	67.2864	65.1471	65.8145	65.3666
-0.57476	3.89749	5.11128	3.80605	3.74986	3.94036	3.92295	4.0626		-0.57476	84.0076	65.7971	67.1349	67.2584	65.1209	65.7881	65.3407
-0.569473	3.90321	5.11574	3.81113	3.75456	3.94536	3.92704	4.06668		-0.569473	83.9763	65.7526	67.1079	67.2303	65.0947	65.7618	65.3147
-0.564186	3.90892	5.1202	3.81622	3.75925	3.95036	3.93113	4.07076		-0.564186	83.945	65.7081	67.081	67.2023	65.0686	65.7355	65.2888
-0.558899	3.91463	5.12466	3.8213	3.76394	3.95535	3.93522	4.07484		-0.558899	83.9135	65.6636	67.0541	67.1743	65.0425	65.7092	65.2629
-0.553612	3.92035	5.12911	3.82639	3.76864	3.96034	3.93931	4.07892		-0.553612	83.882	65.6191	67.0272	67.1463	65.0164	65.683	65.237
-0.548326	3.92606	5.13357	3.83147	3.77333	3.96534	3.9434	4.08299		-0.548326	83.8504	65.5746	67.0004	67.1184	64.9904	65.6568	65.2112
-0.543039	3.93177	5.13802	3.83655	3.77803	3.97033	3.94749	4.08707		-0.543039	83.8188	65.5302	66.9736	67.0905	64.9644	65.6306	65.1854
-0.537752	3.93749	5.14247	3.84163	3.78272	3.97532	3.95158	4.09115		-0.537752	83.7871	65.4857	66.9469	67.0626	64.9384	65.6044	65.1596
-0.532465	3.9432	5.14691	3.84671	3.78741	3.98031	3.95567	4.09523		-0.532465	83.7553	65.4413	66.9201	67.0348	64.9125	65.5783	65.1339
-0.527178	3.94891	5.15136	3.85179	3.79211	3.98529	3.95976	4.09931		-0.527178	83.7234	65.3968	66.8935	67.007	64.8867	65.5522	65.1081
-0.521891	3.95462	5.1558	3.85686	3.7968	3.99028	3.96385	4.10339		-0.521891	83.6915	65.3524	66.8668	66.9792	64.8608	65.5262	65.0825
-0.516604	3.96033	5.16024	3.86194	3.80149	3.99527	3.96794	4.10747		-0.516604	83.6595	65.308	66.8402	66.9515	64.835	65.5002	65.0568
-0.511317	3.96604	5.16468	3.86701	3.80619	4.00025	3.97203	4.11155		-0.511317	83.6274	65.2636	66.8136	66.9238	64.8092	65.4742	65.0312
-0.506031	3.97175	5.16912	3.87209	3.81088	4.00524	3.97612	4.11562		-0.506031	83.5953	65.2192	66.7871	66.8961	64.7835	65.4482	65.0056
-0.500744	3.97746	5.17356	3.87716	3.81557	4.01022	3.98021	4.1197		-0.500744	83.5631	65.1749	66.7606	66.8684	64.7578	65.4223	64.9801
-0.495457	3.98317	5.17799	3.88223	3.82027	4.0152	3.9843	4.12378		-0.495457	83.5309	65.1305	66.7342	66.8408	64.7321	65.3964	64.9545
-0.49017	3.98888	5.18243	3.8873	3.82496	4.02018	3.98839	4.12786		-0.49017	83.4986	65.0862	66.7077	66.8132	64.7065	65.3705	64.929
-0.484883	3.99459	5.18686	3.89237	3.82966	4.02516	3.99248	4.13194		-0.484883	83.4662	65.0419	66.6813	66.7856	64.6809	65.3447	64.9036
-0.479596	4.00029	5.19128	3.89744	3.83435	4.03014	3.99657	4.13602		-0.479596	83.4337	64.9975	66.655	66.7581	64.6553	65.3189	64.8781
-0.474309	4.006	5.19571	3.90251	3.83904	4.03512	4.00066	4.1401		-0.474309	83.4012	64.9532	66.6287	66.7306	64.6298	65.2931	64.8527
-0.469022	4.01171	5.20014	3.90758	3.84374	4.04009	4.00475	4.14417		-0.469022	83.3686	64.9089	66.6024	66.7031	64.6043	65.2673	64.8274
-0.463735	4.01741	5.20456	3.91264	3.84843	4.04507	4.00884	4.14825		-0.463735	83.336	64.8647	66.5761	66.6756	64.5789	65.2416	64.802
-0.458449	4.02312	5.20898	3.91771	3.85312	4.05004	4.01293	4.15233		-0.458449	83.3032	64.8204	66.5499	66.6482	64.5534	65.2159	64.7767
-0.453162	4.02882	5.2134	3.92277	3.85782	4.05501	4.01703	4.15641		-0.453162	83.2705	64.7762	66.5238	66.6208	64.528	65.1902	64.7514
-0.447875	4.03453	5.21782	3.92783	3.86251	4.05998	4.02112	4.16049		-0.447875	83.2376	64.7319	66.4976	66.5935	64.5027	65.1646	64.7262
-0.442588	4.04023	5.22223	3.9329	3.8672	4.06495	4.02521	4.16457		-0.442588	83.2047	64.6877	66.4715	66.5661	64.4774	65.139	64.7009
-0.437301	4.04593	5.22664	3.93796	3.8719	4.06992	4.0293	4.16865		-0.437301	83.1717	64.6435	66.4454	66.5388	64.4521	65.1134	64.6758
-0.432014	4.05163	5.23106	3.94301	3.87659	4.07489	4.03339	4.17273		-0.432014	83.1387	64.5993	66.4194	66.5116	64.4268	65.0879	64.6506
-0.426727	4.05734	5.23547	3.94807	3.88129	4.07986	4.03748	4.1768		-0.426727	83.1056	64.5552	66.3934	66.4843	64.4016	65.0624	64.6255
-0.42144	4.06304	5.23987	3.95313	3.88598	4.08482	4.04157	4.18088		-0.42144	83.0724	64.511	66.3674	66.4571	64.3764	65.0369	64.6004
-0.416154	4.06874	5.24428	3.95818	3.89067	4.08978	4.04566	4.18496		-0.416154	83.0392	64.4669	66.3415	66.4299	64.3513	65.0114	64.5753
-0.410867	4.07443	5.24868	3.96324	3.89537	4.09475	4.04975	4.18904		-0.410867	83.0059	64.4227	66.3156	66.4028	64.3261	64.986	64.5503
-0.40558	4.08013	5.25308	3.96829	3.90006	4.09971	4.05384	4.19312		-0.40558	82.9726	64.3786	66.2897	66.3756	64.301	64.9606	64.5252
-0.400293	4.08583	5.25748	3.97334	3.90475	4.10467	4.05793	4.1972		-0.400293	82.9392	64.3345	66.2639	66.3486	64.276	64.9353	64.5003
-0.395006	4.09153	5.26188	3.97839	3.90945	4.10963	4.06202	4.20128		-0.395006	82.9057	64.2905	66.2381	66.3215	64.251	64.9099	64.4753
-0.389719	4.09722	5.26628	3.98344	3.91414	4.11458	4.06611	4.20535		-0.389719	82.8722	64.2464	66.2124	66.2944	64.226	64.8846	64.4504
-0.384432	4.10292	5.27067	3.98849	3.91883	4.11954	4.0702	4.20943		-0.384432	82.8386	64.2023	66.1866	66.2674	64.201	64.8594	64.4255
-0.379145	4.10861	5.27506	3.99354	3.92353	4.1245	4.07429	4.21351		-0.379145	82.8049	64.1583	66.1609	66.2405	64.1761	64.8341	64.4006
-0.373859	4.1143	5.27945	3.99858	3.92822	4.12945	4.07838	4.21759		-0.373859	82.7712	64.1143	66.1353	66.2135	64.1512	64.8089	64.3758
-0.368572	4.11999	5.28384	4.00363	3.93292	4.1344	4.08247	4.22167		-0.368572	82.7374	64.0703	66.1097	66.1866	64.1264	64.7837	64.351
-0.363285	4.12569	5.28822	4.00867	3.93761	4.13935	4.08656	4.22575		-0.363285	82.7036	64.0263	66.0841	66.1597	64.1015	64.7585	64.3262
-0.357998	4.13138	5.29261	4.01371	3.9423	4.1443	4.09065	4.22983		-0.357998	82.6697	63.9823	66.0585	66.1328	64.0768	64.7334	64.3015
-0.352711	4.13706	5.29699	4.01875	3.947	4.14925	4.09474	4.23391		-0.352711	82.6357	63.9384	66.033	66.106	64.052	64.7083	64.2768
-0.347424	4.14275	5.30137	4.02379	3.95169	4.1542	4.09883	4.23798		-0.347424	82.6017	63.8945	66.0075	66.0792	64.0273	64.6832	64.2521
-0.342137	4.14844	5.30575	4.02883	3.95638	4.15914	4.10292	4.24206		-0.342137	82.5676	63.8506	65.982	66.0524	64.0026	64.6582	64.2275
-0.33685	4.15413	5.31012	4.03387	3.96108	4.16409	4.10701	4.24614		-0.33685	82.5335	63.8067	65.9566	66.0257	63.9779	64.6332	64.2028
-0.331563	4.15981	5.31449	4.0389	3.96577	4.16903	4.1111	4.25022		-0.331563	82.4993	63.7628	65.9312	65.9989	63.9533	64.6082	64.1782
-0.326277	4.1655	5.31887	4.04394	3.97046	4.17397	4.11519	4.2543		-0.326277	82.465	63.7189	65.9059	65.9723	63.9287	64.5832	64.1537
-0.32099	4.17118	5.32323	4.04897	3.97516	4.17891	4.11928	4.25838		-0.32099	82.4307	63.6751	65.8805	65.9456	63.9041	64.5583	64.1291
-0.315703	4.17686	5.3276	4.054	3.97985	4.18385	4.12337	4.26246		-0.315703	82.3963	63.6313	65.8552	65.919	63.8796	64.5334	64.1046
-0.310416	4.18254	5.33197	4.05903	3.98455	4.18879	4.12746	4.26653		-0.310416	82.3619	63.5874	65.83	65.8924	63.8551	64.5085	64.0802
-0.305129	4.18822	5.33633	4.06406	3.98924	4.19372	4.13155	4.27061		-0.305129	82.3274	63.5437	65.8047	65.8658	63.8306	64.4837	64.0557
-0.299842	4.1939	5.34069	4.06909	3.99393	4.19866	4.13564	4.27469		-0.299842	82.2928	63.4999	65.7796	65.8392	63.8062	64.4589	64.0313
-0.294555	4.19958	5.34505	4.07411	3.99863	4.20359	4.13973	4.27877		-0.294555	82.2582	63.4561	65.7544	65.8127	63.7818	64.4341	64.0069
-0.289268	4.20525	5.34941	4.07914	4.00332	4.20852	4.14382	4.28285		-0.289268	82.2236	63.4124	65.7293	65.7862	63.7574	64.4093	63.9826
-0.283982	4.21093	5.35376	4.08416	4.00801	4.21345	4.14791	4.28693		-0.283982	82.1889	63.3687	65.7042	65.7598	63.733	64.3846	63.9582
-0.278695	4.2166	5.35811	4.08918	4.01271	4.21838	4.152	4.29101		-0.278695	82.1541	63.325	65.6791	65.7333	63.7087	64.3599	63.934
-0.273408	4.22227	5.36246	4.0942	4.0174	4.22331	4.15609	4.29509		-0.273408	82.1193	63.2813	65.6541	65.7069	63.6844	64.3352	63.9097
-0.268121	4.22794	5.36681	4.09922	4.0221	4.22823	4.16018	4.29916		-0.268121	82.0844	63.2377	65.629	65.6806	63.6602	64.3106	63.8854
-0.262834	4.23361	5.37116	4.10424	4.02679	4.23316	4.16427	4.30324		-0.262834	82.0494	63.194	65.6041	65.6542	63.6359	64.286	63.8612
-0.257547	4.23928	5.3755	4.10925	4.03148	4.23808	4.16836	4.30732		-0.257547	82.0144	63.1504	65.5791	65.6279	63.6118	64.2614	63.8371
-0.25226	4.24495	5.37985	4.11427	4.03618	4.243	4.17245	4.3114		-0.25226	81.9794	63.1068	65.5542	65.6016	63.5876	64.2368	63.8129
-0.246973	4.25062	5.38419	4.11928	4.04087	4.24792	4.17654	4.31548		-0.246973	81.9443	63.0632	65.5293	65.5753	63.5635	64.2123	63.7888
-0.241687	4.25628	5.38852	4.12429	4.04556	4.25284	4.18063	4.31956		-0.241687	81.9091	63.0197	65.5045	65.5491	63.5394	64.1878	63.7647
-0.2364	4.26194	5.39286	4.1293	4.05026	4.25776	4.18472	4.32364		-0.2364	81.8739	62.9761	65.4797	65.5229	63.5153	64.1633	63.7406
-0.231113	4.26761	5.39719	4.13431	4.05495	4.26267	4.18881	4.32771		-0.231113	81.8386	62.9326	65.4549	65.4967	63.4912	64.1389	63.7166
-0.225826	4.27327	5.40152	4.13932	4.05964	4.26759	4.1929	4.33179		-0.225826	81.8033	62.8891	65.4301	65.4706	63.4672	64.1145	63.6926
-0.220539	4.27893	5.40585	4.14432	4.06434	4.2725	4.19699	4.33587		-0.220539	81.7679	62.8456	65.4054	65.4444	63.4433	64.0901	63.6686
-0.215252	4.28458	5.41018	4.14933	4.06903	4.27741	4.20108	4.33995		-0.215252	81.7324	62.8022	65.3807	65.4183	63.4193	64.0657	63.6447
-0.209965	4.29024	5.4145	4.15433	4.07373	4.28232	4.20517	4.34403		-0.209965	81.6969	62.7587	65.3561	65.3923	63.3954	64.0414	63.6208
-0.204678	4.2959	5.41883	4.15933	4.07842	4.28722	4.20926	4.34811		-0.204678	81.6614	62.7153	65.3314	65.3662	63.3715	64.0171	63.5969
-0.199392	4.30155	5.42315	4.16433	4.08311	4.29213	4.21335	4.35219		-0.199392	81.6258	62.6719	65.3068	65.3402	63.3476	63.9928	63.573
-0.194105	4.3072	5.42746	4.16933	4.08781	4.29704	4.21744	4.35627		-0.194105	81.5902	62.6286	65.2823	65.3142	63.3238	63.9686	63.5492
-0.188818	4.31285	5.43178	4.17432	4.0925	4.30194	4.22153	4.36034		-0.188818	81.5545	62.5852	65.2577	65.2883	63.3	63.9443	63.5254
-0.183531	4.3185	5.43609	4.17932	4.09719	4.30684	4.22562	4.36442		-0.183531	81.5187	62.5419	65.2332	65.2623	63.2762	63.9201	63.5016
-0.178244	4.32415	5.44041	4.18431	4.10189	4.31174	4.22971	4.3685		-0.178244	81.4829	62.4986	65.2087	65.2364	63.2525	63.896	63.4779
-0.172957	4.32979	5.44472	4.1893	4.10658	4.31664	4.2338	4.37258		-0.172957	81.447	62.4553	65.1843	65.2106	63.2288	63.8718	63.4542
-0.16767	4.33544	5.44902	4.19429	4.11127	4.32153	4.23789	4.37666		-0.16767	81.4111	62.412	65.1599	65.1847	63.2051	63.8477	63.4305
-0.162383	4.34108	5.45333	4.19928	4.11597	4.32643	4.24198	4.38074		-0.162383	81.3752	62.3688	65.1355	65.1589	63.1814	63.8236	63.4068
-0.157096	4.34672	5.45763	4.20426	4.12066	4.33132	4.24607	4.38482		-0.157096	81.3391	62.3256	65.1111	65.1331	63.1578	63.7996	63.3832
-0.15181	4.35236	5.46193	4.20925	4.12536	4.33621	4.25016	4.38889		-0.15181	81.3031	62.2824	65.0868	65.1074	63.1342	63.7756	63.3596
-0.146523	4.358	5.46623	4.21423	4.13005	4.3411	4.25425	4.39297		-0.146523	81.267	62.2392	65.0625	65.0816	63.1106	63.7516	63.336
-0.141236	4.36363	5.47053	4.21921	4.13474	4.34599	4.25834	4.39705		-0.141236	81.2308	62.1961	65.0382	65.0559	63.0871	63.7276	63.3125
-0.135949	4.36927	5.47482	4.22419	4.13944	4.35088	4.26243	4.40113		-0.135949	81.1946	62.1529	65.014	65.0302	63.0635	63.7036	63.289
-0.130662	4.3749	5.47911	4.22917	4.14413	4.35576	4.26652	4.40521		-0.130662	81.1583	62.1098	64.9897	65.0046	63.04	63.6797	63.2655
-0.125375	4.38053	5.4834	4.23414	4.14882	4.36064	4.27061	4.40929		-0.125375	81.122	62.0668	64.9656	64.979	63.0166	63.6558	63.242
-0.120088	4.38616	5.48769	4.23912	4.15352	4.36552	4.2747	4.41337		-0.120088	81.0856	62.0237	64.9414	64.9534	62.9932	63.632	63.2186
-0.114801	4.39179	5.49197	4.24409	4.15821	4.3704	4.27879	4.41745		-0.114801	81.0492	61.9807	64.9173	64.9278	62.9698	63.6081	63.1952
-0.109515	4.39741	5.49625	4.24906	4.1629	4.37528	4.28288	4.42152		-0.109515	81.0128	61.9377	64.8932	64.9022	62.9464	63.5843	63.1718
-0.104228	4.40304	5.50053	4.25403	4.1676	4.38016	4.28697	4.4256		-0.104228	80.9763	61.8947	64.8691	64.8767	62.923	63.5605	63.1485
-0.0989408	4.40866	5.50481	4.259	4.17229	4.38503	4.29106	4.42968		-0.0989408	80.9397	61.8517	64.8451	64.8512	62.8997	63.5368	63.1252
-0.0936539	4.41428	5.50909	4.26396	4.17699	4.38991	4.29515	4.43376		-0.0936539	80.9031	61.8088	64.8211	64.8258	62.8764	63.513	63.1019
-0.088367	4.4199	5.51336	4.26893	4.18168	4.39478	4.29924	4.43784		-0.088367	80.8664	61.7659	64.7971	64.8003	62.8532	63.4893	63.0786
-0.0830801	4.42551	5.51763	4.27389	4.18637	4.39965	4.30333	4.44192		-0.0830801	80.8297	61.723	64.7731	64.7749	62.8299	63.4656	63.0554
-0.0777933	4.43113	5.5219	4.27885	4.19107	4.40451	4.30742	4.446		-0.0777933	80.793	61.6801	64.7492	64.7495	62.8067	63.442	63.0322
-0.0725064	4.43674	5.52617	4.28381	4.19576	4.40938	4.31151	4.45007		-0.0725064	80.7562	61.6373	64.7253	64.7242	62.7835	63.4184	63.009
-0.0672195	4.44235	5.53043	4.28877	4.20045	4.41424	4.3156	4.45415		-0.0672195	80.7193	61.5945	64.7014	64.6989	62.7604	63.3948	62.9859
-0.0619326	4.44796	5.53469	4.29372	4.20515	4.41911	4.31969	4.45823		-0.0619326	80.6824	61.5517	64.6776	64.6736	62.7372	63.3712	62.9627
-0.0566457	4.45357	5.53895	4.29867	4.20984	4.42397	4.32378	4.46231		-0.0566457	80.6455	61.5089	64.6537	64.6483	62.7141	63.3477	62.9397
-0.0513589	4.45917	5.54321	4.30362	4.21453	4.42882	4.32787	4.46639		-0.0513589	80.6085	61.4662	64.63	64.623	62.6911	63.3241	62.9166
-0.046072	4.46477	5.54746	4.30857	4.21923	4.43368	4.33196	4.47047		-0.046072	80.5715	61.4235	64.6062	64.5978	62.668	63.3006	62.8936
-0.0407851	4.47037	5.55171	4.31352	4.22392	4.43854	4.33605	4.47455		-0.0407851	80.5344	61.3808	64.5825	64.5726	62.645	63.2772	62.8706
-0.0354982	4.47597	5.55596	4.31847	4.22862	4.44339	4.34014	4.47863		-0.0354982	80.4973	61.3381	64.5588	64.5475	62.622	63.2537	62.8476
-0.0302114	4.48157	5.56021	4.32341	4.23331	4.44824	4.34423	4.4827		-0.0302114	80.4601	61.2955	64.5351	64.5223	62.599	63.2303	62.8246
-0.0249245	4.48716	5.56446	4.32835	4.238	4.45309	4.34832	4.48678		-0.0249245	80.4229	61.2529	64.5114	64.4972	62.5761	63.2069	62.8017
-0.0196376	4.49276	5.5687	4.33329	4.2427	4.45794	4.35242	4.49086		-0.0196376	80.3856	61.2103	64.4878	64.4721	62.5532	63.1836	62.7788
-0.0143507	4.49835	5.57294	4.33823	4.24739	4.46278	4.35651	4.49494		-0.0143507	80.3483	61.1677	64.4642	64.4471	62.5303	63.1602	62.7559
-0.00906383	4.50393	5.57718	4.34317	4.25208	4.46763	4.3606	4.49902		-0.00906383	80.311	61.1252	64.4406	64.422	62.5074	63.1369	62.7331
-0.00377695	4.50952	5.58141	4.3481	4.25678	4.47247	4.36469	4.5031		-0.00377695	80.2736	61.0827	64.4171	64.397	62.4846	63.1137	62.7103
0.00150993	4.5151	5.58565	4.35303	4.26147	4.47731	4.36878	4.50718		0.00150993	80.2362	61.0402	64.3936	64.372	62.4618	63.0904	62.6875
0.00679681	4.52069	5.58988	4.35796	4.26616	4.48215	4.37287	4.51125		0.00679681	80.1987	60.9978	64.3701	64.3471	62.439	63.0672	62.6648
0.0120837	4.52627	5.59411	4.36289	4.27086	4.48698	4.37696	4.51533		0.0120837	80.1612	60.9553	64.3466	64.3222	62.4162	63.044	62.642
0.0173706	4.53184	5.59833	4.36782	4.27555	4.49182	4.38105	4.51941		0.0173706	80.1236	60.9129	64.3232	64.2973	62.3935	63.0208	62.6193
0.0226574	4.53742	5.60256	4.37274	4.28025	4.49665	4.38514	4.52349		0.0226574	80.086	60.8706	64.2997	64.2724	62.3708	62.9976	62.5967
0.0279443	4.54299	5.60678	4.37766	4.28494	4.50148	4.38923	4.52757		0.0279443	80.0483	60.8282	64.2764	64.2475	62.3481	62.9745	62.574
0.0332312	4.54856	5.611	4.38259	4.28963	4.50631	4.39332	4.53165		0.0332312	80.0106	60.7859	64.253	64.2227	62.3254	62.9514	62.5514
0.0385181	4.55413	5.61521	4.3875	4.29433	4.51113	4.39741	4.53573		0.0385181	79.9729	60.7436	64.2297	64.1979	62.3028	62.9283	62.5288
0.043805	4.5597	5.61943	4.39242	4.29902	4.51596	4.4015	4.53981		0.043805	79.9351	60.7014	64.2064	64.1731	62.2802	62.9053	62.5063
0.0490918	4.56526	5.62364	4.39733	4.30371	4.52078	4.40559	4.54388		0.0490918	79.8973	60.6592	64.1831	64.1484	62.2576	62.8823	62.4837
0.0543787	4.57082	5.62785	4.40225	4.30841	4.5256	4.40968	4.54796		0.0543787	79.8594	60.617	64.1598	64.1237	62.235	62.8593	62.4612
0.0596656	4.57638	5.63205	4.40716	4.3131	4.53042	4.41377	4.55204		0.0596656	79.8215	60.5748	64.1366	64.099	62.2125	62.8363	62.4388
0.0649525	4.58194	5.63626	4.41207	4.31779	4.53524	4.41786	4.55612		0.0649525	79.7836	60.5326	64.1134	64.0743	62.19	62.8134	62.4163
0.0702394	4.58749	5.64046	4.41697	4.32249	4.54005	4.42195	4.5602		0.0702394	79.7456	60.4905	64.0902	64.0497	62.1675	62.7904	62.3939
0.0755262	4.59304	5.64466	4.42188	4.32718	4.54487	4.42604	4.56428		0.0755262	79.7076	60.4484	64.067	64.0251	62.145	62.7675	62.3715
0.0808131	4.59859	5.64886	4.42678	4.33188	4.54968	4.43013	4.56836		0.0808131	79.6695	60.4064	64.0439	64.0005	62.1226	62.7447	62.3491
0.0861	4.60414	5.65305	4.43168	4.33657	4.55449	4.43422	4.57243		0.0861	79.6314	60.3644	64.0208	63.9759	62.1002	62.7218	62.3268
0.0913869	4.60968	5.65724	4.43658	4.34126	4.55929	4.43831	4.57651		0.0913869	79.5933	60.3224	63.9977	63.9514	62.0778	62.699	62.3045
0.0966738	4.61523	5.66143	4.44147	4.34596	4.5641	4.4424	4.58059		0.0966738	79.5551	60.2804	63.9747	63.9269	62.0554	62.6762	62.2822
0.101961	4.62077	5.66562	4.44637	4.35065	4.5689	4.44649	4.58467		0.101961	79.5168	60.2385	63.9516	63.9024	62.0331	62.6534	62.2599
0.107248	4.6263	5.6698	4.45126	4.35534	4.5737	4.45058	4.58875		0.107248	79.4786	60.1965	63.9286	63.8779	62.0108	62.6307	62.2377
0.112534	4.63184	5.67398	4.45615	4.36004	4.5785	4.45467	4.59283		0.112534	79.4403	60.1547	63.9056	63.8535	61.9885	62.608	62.2155
0.117821	4.63737	5.67816	4.46103	4.36473	4.5833	4.45876	4.59691		0.117821	79.4019	60.1128	63.8827	63.8291	61.9662	62.5853	62.1933
0.123108	4.6429	5.68234	4.46592	4.36942	4.58809	4.46285	4.60099		0.123108	79.3636	60.071	63.8597	63.8047	61.9439	62.5626	62.1712
0.128395	4.64843	5.68651	4.4708	4.37412	4.59288	4.46694	4.60506		0.128395	79.3251	60.0292	63.8368	63.7804	61.9217	62.54	62.149
0.133682	4.65395	5.69069	4.47568	4.37881	4.59767	4.47103	4.60914		0.133682	79.2867	59.9875	63.8139	63.756	61.8995	62.5174	62.1269
0.138969	4.65947	5.69485	4.48056	4.38351	4.60246	4.47512	4.61322		0.138969	79.2482	59.9457	63.7911	63.7317	61.8773	62.4948	62.1049
0.144256	4.66499	5.69902	4.48544	4.3882	4.60725	4.47921	4.6173		0.144256	79.2097	59.904	63.7682	63.7074	61.8552	62.4722	62.0828
0.149543	4.67051	5.70319	4.49031	4.39289	4.61203	4.4833	4.62138		0.149543	79.1711	59.8624	63.7454	63.6832	61.8331	62.4497	62.0608
0.154829	4.67602	5.70735	4.49518	4.39759	4.61681	4.48739	4.62546		0.154829	79.1325	59.8207	63.7226	63.659	61.811	62.4271	62.0388
0.160116	4.68153	5.71151	4.50005	4.40228	4.62159	4.49148	4.62954		0.160116	79.0938	59.7791	63.6999	63.6347	61.7889	62.4046	62.0169
0.165403	4.68704	5.71566	4.50492	4.40697	4.62637	4.49557	4.63361		0.165403	79.0552	59.7376	63.6771	63.6106	61.7668	62.3822	61.9949
0.17069	4.69255	5.71982	4.50979	4.41167	4.63115	4.49966	4.63769		0.17069	79.0164	59.696	63.6544	63.5864	61.7448	62.3597	61.973
0.175977	4.69805	5.72397	4.51465	4.41636	4.63592	4.50375	4.64177		0.175977	78.9777	59.6545	63.6317	63.5623	61.7228	62.3373	61.9511
0.181264	4.70355	5.72812	4.51951	4.42106	4.64069	4.50784	4.64585		0.181264	78.9389	59.613	63.609	63.5382	61.7008	62.3149	61.9293
0.186551	4.70905	5.73226	4.52437	4.42575	4.64546	4.51193	4.64993		0.186551	78.9001	59.5716	63.5864	63.5141	61.6788	62.2925	61.9075
0.191838	4.71454	5.73641	4.52923	4.43044	4.65023	4.51602	4.65401		0.191838	78.8612	59.5302	63.5638	63.4901	61.6568	62.2702	61.8857
0.197124	4.72003	5.74055	4.53408	4.43514	4.65499	4.52011	4.65809		0.197124	78.8223	59.4888	63.5412	63.466	61.6349	62.2479	61.8639
0.202411	4.72552	5.74468	4.53893	4.43983	4.65975	4.5242	4.66217		0.202411	78.7834	59.4474	63.5186	63.442	61.613	62.2256	61.8421
0.207698	4.73101	5.74882	4.54378	4.44452	4.66451	4.52829	4.66624		0.207698	78.7444	59.4061	63.496	63.418	61.5911	62.2033	61.8204
0.212985	4.73649	5.75295	4.54863	4.44922	4.66927	4.53238	4.67032		0.212985	78.7054	59.3648	63.4735	63.3941	61.5693	62.181	61.7987
0.218272	4.74197	5.75708	4.55347	4.45391	4.67403	4.53647	4.6744		0.218272	78.6664	59.3236	63.451	63.3702	61.5474	62.1588	61.7771
0.223559	4.74745	5.76121	4.55832	4.4586	4.67878	4.54056	4.67848		0.223559	78.6273	59.2824	63.4285	63.3463	61.5256	62.1366	61.7554
0.228846	4.75292	5.76534	4.56316	4.4633	4.68353	4.54465	4.68256		0.228846	78.5882	59.2412	63.406	63.3224	61.5038	62.1144	61.7338
0.234133	4.75839	5.76946	4.56799	4.46799	4.68828	4.54874	4.68664		0.234133	78.5491	59.2	63.3836	63.2985	61.482	62.0923	61.7122
0.23942	4.76386	5.77358	4.57283	4.47269	4.69303	4.55283	4.69072		0.23942	78.5099	59.1589	63.3611	63.2747	61.4603	62.0702	61.6907
0.244706	4.76933	5.7777	4.57766	4.47738	4.69777	4.55692	4.69479		0.244706	78.4707	59.1178	63.3387	63.2509	61.4386	62.0481	61.6691
0.249993	4.77479	5.78181	4.58249	4.48207	4.70252	4.56101	4.69887		0.249993	78.4315	59.0768	63.3163	63.2271	61.4168	62.026	61.6476
0.25528	4.78025	5.78592	4.58732	4.48677	4.70726	4.5651	4.70295		0.25528	78.3922	59.0358	63.294	63.2034	61.3952	62.0039	61.6261
0.260567	4.78571	5.79003	4.59215	4.49146	4.71199	4.56919	4.70703		0.260567	78.3529	58.9948	63.2716	63.1796	61.3735	61.9819	61.6047
0.265854	4.79116	5.79414	4.59697	4.49615	4.71673	4.57328	4.71111		0.265854	78.3136	58.9538	63.2493	63.1559	61.3519	61.9599	61.5833
0.271141	4.79661	5.79824	4.60179	4.50085	4.72146	4.57737	4.71519		0.271141	78.2742	58.9129	63.227	63.1323	61.3302	61.9379	61.5619
0.276428	4.80206	5.80234	4.60661	4.50554	4.72619	4.58146	4.71927		0.276428	78.2349	58.8721	63.2048	63.1086	61.3086	61.9159	61.5405
0.281715	4.8075	5.80644	4.61143	4.51023	4.73092	4.58555	4.72335		0.281715	78.1954	58.8312	63.1825	63.085	61.287	61.894	61.5191
0.287001	4.81294	5.81054	4.61624	4.51493	4.73565	4.58964	4.72742		0.287001	78.156	58.7904	63.1603	63.0614	61.2655	61.8721	61.4978
0.292288	4.81838	5.81463	4.62105	4.51962	4.74037	4.59373	4.7315		0.292288	78.1165	58.7496	63.1381	63.0378	61.2439	61.8502	61.4765
0.297575	4.82382	5.81872	4.62586	4.52432	4.74509	4.59782	4.73558		0.297575	78.077	58.7089	63.1159	63.0142	61.2224	61.8283	61.4552
0.302862	4.82925	5.82281	4.63067	4.52901	4.74981	4.60191	4.73966		0.302862	78.0374	58.6682	63.0937	62.9907	61.2009	61.8065	61.434
0.308149	4.83468	5.82689	4.63547	4.5337	4.75453	4.606	4.74374		0.308149	77.9979	58.6275	63.0716	62.9672	61.1794	61.7847	61.4128
0.313436	4.8401	5.83098	4.64027	4.5384	4.75924	4.61009	4.74782		0.313436	77.9583	58.5869	63.0494	62.9437	61.1579	61.7629	61.3916
0.318723	4.84552	5.83506	4.64507	4.54309	4.76396	4.61418	4.7519		0.318723	77.9186	58.5463	63.0273	62.9202	61.1365	61.7411	61.3704
0.32401	4.85094	5.83913	4.64987	4.54778	4.76867	4.61827	4.75597		0.32401	77.879	58.5057	63.0052	62.8968	61.1151	61.7193	61.3493
0.329296	4.85636	5.84321	4.65466	4.55248	4.77337	4.62236	4.76005		0.329296	77.8393	58.4652	62.9832	62.8734	61.0937	61.6976	61.3282
0.334583	4.86177	5.84728	4.65945	4.55717	4.77808	4.62645	4.76413		0.334583	77.7995	58.4247	62.9611	62.85	61.0723	61.6759	61.3071
0.33987	4.86718	5.85135	4.66424	4.56186	4.78278	4.63054	4.76821		0.33987	77.7598	58.3842	62.9391	62.8266	61.0509	61.6542	61.286
0.345157	4.87259	5.85541	4.66902	4.56656	4.78748	4.63463	4.77229		0.345157	77.72	58.3438	62.9171	62.8033	61.0296	61.6326	61.265
0.350444	4.87799	5.85948	4.67381	4.57125	4.79218	4.63872	4.77637		0.350444	77.6802	58.3035	62.8951	62.78	61.0083	61.6109	61.244
0.355731	4.88339	5.86354	4.67859	4.57595	4.79687	4.64281	4.78045		0.355731	77.6404	58.2631	62.8732	62.7567	60.987	61.5893	61.223
0.361018	4.88878	5.86759	4.68337	4.58064	4.80157	4.6469	4.78453		0.361018	77.6005	58.2228	62.8512	62.7334	60.9657	61.5677	61.202
0.366305	4.89418	5.87165	4.68814	4.58533	4.80626	4.65099	4.7886		0.366305	77.5606	58.1825	62.8293	62.7102	60.9444	61.5462	61.1811
0.371592	4.89956	5.8757	4.69292	4.59003	4.81094	4.65508	4.79268		0.371592	77.5207	58.1423	62.8074	62.687	60.9232	61.5246	61.1602
0.376878	4.90495	5.87975	4.69769	4.59472	4.81563	4.65917	4.79676		0.376878	77.4807	58.1021	62.7855	62.6638	60.9019	61.5031	61.1393
0.382165	4.91033	5.8838	4.70245	4.59941	4.82031	4.66326	4.80084		0.382165	77.4408	58.0619	62.7636	62.6406	60.8807	61.4816	61.1184
0.387452	4.91571	5.88784	4.70722	4.60411	4.82499	4.66735	4.80492		0.387452	77.4008	58.0218	62.7418	62.6174	60.8595	61.4601	61.0976
0.392739	4.92109	5.89188	4.71198	4.6088	4.82967	4.67144	4.809		0.392739	77.3608	57.9817	62.7199	62.5943	60.8384	61.4387	61.0768
0.398026	4.92646	5.89592	4.71674	4.61349	4.83435	4.67553	4.81308		0.398026	77.3207	57.9417	62.6981	62.5712	60.8172	61.4173	61.056
0.403313	4.93183	5.89996	4.7215	4.61819	4.83902	4.67962	4.81715		0.403313	77.2806	57.9017	62.6763	62.5481	60.796	61.3959	61.0353
0.4086	4.93719	5.90399	4.72625	4.62288	4.84369	4.68371	4.82123		0.4086	77.2405	57.8617	62.6546	62.5251	60.7749	61.3745	61.0145
0.413887	4.94255	5.90802	4.73101	4.62758	4.84836	4.68781	4.82531		0.413887	77.2004	57.8218	62.6328	62.5021	60.7538	61.3531	60.9938
0.419173	4.94791	5.91204	4.73575	4.63227	4.85302	4.6919	4.82939		0.419173	77.1602	57.7819	62.6111	62.4791	60.7328	61.3318	60.9731
0.42446	4.95326	5.91607	4.7405	4.63696	4.85769	4.69599	4.83347		0.42446	77.1201	57.742	62.5894	62.4561	60.7117	61.3105	60.9525
0.429747	4.95861	5.92009	4.74525	4.64166	4.86235	4.70008	4.83755		0.429747	77.0799	57.7022	62.5677	62.4331	60.6906	61.2892	60.9319
0.435034	4.96396	5.92411	4.74999	4.64635	4.86701	4.70417	4.84163		0.435034	77.0396	57.6625	62.546	62.4102	60.6696	61.2679	60.9113
0.440321	4.9693	5.92812	4.75472	4.65104	4.87166	4.70826	4.84571		0.440321	76.9994	57.6227	62.5243	62.3873	60.6486	61.2467	60.8907
0.445608	4.97464	5.93214	4.75946	4.65574	4.87631	4.71235	4.84978		0.445608	76.9591	57.583	62.5027	62.3644	60.6276	61.2254	60.8701
0.450895	4.97998	5.93615	4.76419	4.66043	4.88096	4.71644	4.85386		0.450895	76.9188	57.5434	62.4811	62.3415	60.6066	61.2042	60.8496
0.456182	4.98531	5.94015	4.76892	4.66512	4.88561	4.72053	4.85794		0.456182	76.8785	57.5037	62.4595	62.3187	60.5857	61.183	60.8291
0.461468	4.99064	5.94416	4.77365	4.66982	4.89026	4.72462	4.86202		0.461468	76.8382	57.4642	62.4379	62.2959	60.5647	61.1619	60.8086
0.466755	4.99596	5.94816	4.77838	4.67451	4.8949	4.72871	4.8661		0.466755	76.7978	57.4246	62.4163	62.2731	60.5438	61.1408	60.7882
0.472042	5.00128	5.95216	4.7831	4.67921	4.89954	4.7328	4.87018		0.472042	76.7574	57.3851	62.3947	62.2503	60.5229	61.1196	60.7678
0.477329	5.0066	5.95615	4.78782	4.6839	4.90418	4.73689	4.87426		0.477329	76.717	57.3457	62.3732	62.2275	60.502	61.0985	60.7474
0.482616	5.01192	5.96014	4.79253	4.68859	4.90881	4.74098	4.87833		0.482616	76.6766	57.3062	62.3517	62.2048	60.4811	61.0775	60.727
0.487903	5.01723	5.96413	4.79725	4.69329	4.91344	4.74507	4.88241		0.487903	76.6361	57.2669	62.3302	62.1821	60.4603	61.0564	60.7066
0.49319	5.02253	5.96812	4.80196	4.69798	4.91807	4.74916	4.88649		0.49319	76.5956	57.2275	62.3087	62.1594	60.4394	61.0354	60.6863
0.498477	5.02783	5.9721	4.80666	4.70267	4.9227	4.75325	4.89057		0.498477	76.5551	57.1882	62.2872	62.1368	60.4186	61.0144	60.666
0.503764	5.03313	5.97608	4.81137	4.70737	4.92732	4.75734	4.89465		0.503764	76.5146	57.149	62.2658	62.1141	60.3978	60.9934	60.6457
0.50905	5.03843	5.98006	4.81607	4.71206	4.93194	4.76143	4.89873		0.50905	76.4741	57.1098	62.2444	62.0915	60.377	60.9724	60.6255
0.514337	5.04372	5.98404	4.82077	4.71675	4.93656	4.76552	4.90281		0.514337	76.4335	57.0706	62.2229	62.0689	60.3563	60.9515	60.6052
0.519624	5.049	5.98801	4.82547	4.72145	4.94118	4.76961	4.90689		0.519624	76.3929	57.0314	62.2015	62.0464	60.3355	60.9306	60.585
0.524911	5.05429	5.99198	4.83016	4.72614	4.94579	4.7737	4.91096		0.524911	76.3523	56.9924	62.1802	62.0238	60.3148	60.9097	60.5649
0.530198	5.05956	5.99594	4.83485	4.73084	4.9504	4.77779	4.91504		0.530198	76.3117	56.9533	62.1588	62.0013	60.294	60.8888	60.5447
0.535485	5.06484	5.99991	4.83954	4.73553	4.95501	4.78188	4.91912		0.535485	76.2711	56.9143	62.1374	61.9788	60.2733	60.868	60.5246
0.540772	5.07011	6.00387	4.84422	4.74022	4.95962	4.78597	4.9232		0.540772	76.2304	56.8753	62.1161	61.9563	60.2526	60.8471	60.5045
0.546059	5.07538	6.00783	4.8489	4.74492	4.96422	4.79006	4.92728		0.546059	76.1897	56.8364	62.0948	61.9339	60.2319	60.8263	60.4844
0.551345	5.08064	6.01178	4.85358	4.74961	4.96882	4.79415	4.93136		0.551345	76.149	56.7975	62.0735	61.9115	60.2113	60.8055	60.4644
0.556632	5.0859	6.01573	4.85826	4.7543	4.97342	4.79824	4.93544		0.556632	76.1083	56.7587	62.0522	61.889	60.1906	60.7848	60.4443
0.561919	5.09115	6.01968	4.86293	4.759	4.97801	4.80233	4.93951		0.561919	76.0676	56.7199	62.0309	61.8667	60.17	60.764	60.4243
0.567206	5.0964	6.02362	4.8676	4.76369	4.9826	4.80642	4.94359		0.567206	76.0268	56.6811	62.0097	61.8443	60.1494	60.7433	60.4044
0.572493	5.10165	6.02757	4.87227	4.76838	4.98719	4.81051	4.94767		0.572493	75.986	56.6424	61.9884	61.822	60.1288	60.7226	60.3844
0.57778	5.10689	6.03151	4.87693	4.77308	4.99178	4.8146	4.95175		0.57778	75.9452	56.6037	61.9672	61.7996	60.1082	60.7019	60.3645
0.583067	5.11213	6.03544	4.88159	4.77777	4.99636	4.81869	4.95583		0.583067	75.9044	56.5651	61.946	61.7774	60.0876	60.6813	60.3446
0.588354	5.11737	6.03938	4.88625	4.78247	5.00094	4.82278	4.95991		0.588354	75.8636	56.5265	61.9248	61.7551	60.0671	60.6606	60.3247
0.59364	5.1226	6.04331	4.89091	4.78716	5.00552	4.82687	4.96399		0.59364	75.8228	56.488	61.9037	61.7328	60.0466	60.64	60.3048
0.598927	5.12782	6.04723	4.89556	4.79185	5.01009	4.83096	4.96807		0.598927	75.7819	56.4495	61.8825	61.7106	60.026	60.6194	60.285
0.604214	5.13304	6.05116	4.90021	4.79655	5.01466	4.83505	4.97214		0.604214	75.741	56.411	61.8614	61.6884	60.0055	60.5988	60.2652
0.609501	5.13826	6.05508	4.90485	4.80124	5.01923	4.83914	4.97622		0.609501	75.7001	56.3726	61.8402	61.6662	59.985	60.5783	60.2454
0.614788	5.14347	6.059	4.9095	4.80593	5.0238	4.84323	4.9803		0.614788	75.6592	56.3343	61.8191	61.6441	59.9645	60.5577	60.2257
0.620075	5.14868	6.06291	4.91414	4.81063	5.02836	4.84732	4.98438		0.620075	75.6183	56.2959	61.798	61.6219	59.9441	60.5372	60.2059
0.625362	5.15389	6.06683	4.91877	4.81532	5.03292	4.85141	4.98846		0.625362	75.5774	56.2577	61.7769	61.5998	59.9236	60.5167	60.1862
0.630649	5.15909	6.07073	4.92341	4.82002	5.03748	4.8555	4.99254		0.630649	75.5364	56.2194	61.7558	61.5777	59.9032	60.4962	60.1665
0.635935	5.16429	6.07464	4.92804	4.82471	5.04204	4.85959	4.99662		0.635935	75.4954	56.1813	61.7348	61.5556	59.8827	60.4758	60.1469
0.641222	5.16948	6.07854	4.93266	4.8294	5.04659	4.86368	5.00069		0.641222	75.4544	56.1431	61.7138	61.5336	59.8623	60.4554	60.1272
0.646509	5.17467	6.08244	4.93729	4.8341	5.05114	4.86777	5.00477		0.646509	75.4134	56.105	61.6927	61.5116	59.8419	60.4349	60.1076
0.651796	5.17985	6.08634	4.94191	4.83879	5.05568	4.87186	5.00885		0.651796	75.3724	56.067	61.6717	61.4896	59.8216	60.4146	60.088
0.657083	5.18503	6.09024	4.94653	4.84348	5.06023	4.87595	5.01293		0.657083	75.3314	56.0289	61.6507	61.4676	59.8012	60.3942	60.0685
0.66237	5.1902	6.09413	4.95114	4.84818	5.06477	4.88004	5.01701		0.66237	75.2903	55.991	61.6297	61.4456	59.7808	60.3738	60.0489
0.667657	5.19537	6.09801	4.95576	4.85287	5.06931	4.88413	5.02109		0.667657	75.2493	55.9531	61.6088	61.4237	59.7605	60.3535	60.0294
0.672944	5.20054	6.1019	4.96036	4.85756	5.07384	4.88822	5.02517		0.672944	75.2082	55.9152	61.5878	61.4018	59.7402	60.3332	60.0099
0.678231	5.2057	6.10578	4.96497	4.86226	5.07837	4.89231	5.02925		0.678231	75.1671	55.8774	61.5669	61.3799	59.7198	60.3129	59.9905
0.683517	5.21086	6.10966	4.96957	4.86695	5.0829	4.8964	5.03332		0.683517	75.126	55.8396	61.5459	61.358	59.6995	60.2926	59.971
0.688804	5.21601	6.11353	4.97417	4.87165	5.08743	4.90049	5.0374		0.688804	75.0849	55.8018	61.525	61.3361	59.6793	60.2724	59.9516
0.694091	5.22116	6.11741	4.97877	4.87634	5.09195	4.90458	5.04148		0.694091	75.0438	55.7642	61.5041	61.3143	59.659	60.2522	59.9322
0.699378	5.2263	6.12127	4.98336	4.88103	5.09647	4.90867	5.04556		0.699378	75.0027	55.7265	61.4832	61.2925	59.6387	60.232	59.9128
0.704665	5.23144	6.12514	4.98795	4.88573	5.10099	4.91276	5.04964		0.704665	74.9615	55.6889	61.4623	61.2707	59.6185	60.2118	59.8935
0.709952	5.23658	6.129	4.99254	4.89042	5.1055	4.91685	5.05372		0.709952	74.9204	55.6514	61.4415	61.2489	59.5982	60.1916	59.8741
0.715239	5.24171	6.13286	4.99712	4.89511	5.11001	4.92094	5.0578		0.715239	74.8792	55.6139	61.4206	61.2272	59.578	60.1715	59.8548
0.720526	5.24683	6.13672	5.0017	4.89981	5.11452	4.92503	5.06187		0.720526	74.838	55.5764	61.3998	61.2055	59.5578	60.1513	59.8356
0.725812	5.25195	6.14057	5.00628	4.9045	5.11902	4.92912	5.06595		0.725812	74.7968	55.539	61.379	61.1838	59.5376	60.1312	59.8163
0.731099	5.25707	6.14442	5.01085	4.90919	5.12353	4.93321	5.07003		0.731099	74.7556	55.5016	61.3582	61.1621	59.5174	60.1111	59.7971
0.736386	5.26218	6.14827	5.01542	4.91389	5.12803	4.9373	5.07411		0.736386	74.7144	55.4643	61.3374	61.1404	59.4972	60.0911	59.7779
0.741673	5.26729	6.15211	5.01999	4.91858	5.13252	4.94139	5.07819		0.741673	74.6732	55.4271	61.3166	61.1188	59.4771	60.071	59.7587
0.74696	5.27239	6.15596	5.02455	4.92328	5.13701	4.94548	5.08227		0.74696	74.6319	55.3898	61.2958	61.0972	59.4569	60.051	59.7395
0.752247	5.27749	6.15979	5.02911	4.92797	5.1415	4.94957	5.08635		0.752247	74.5907	55.3527	61.275	61.0756	59.4368	60.031	59.7204
0.757534	5.28258	6.16363	5.03367	4.93266	5.14599	4.95366	5.09043		0.757534	74.5494	55.3155	61.2543	61.054	59.4167	60.011	59.7013
0.762821	5.28767	6.16746	5.03822	4.93736	5.15048	4.95775	5.0945		0.762821	74.5082	55.2785	61.2335	61.0324	59.3965	59.991	59.6822
0.768107	5.29275	6.17129	5.04277	4.94205	5.15496	4.96184	5.09858		0.768107	74.4669	55.2414	61.2128	61.0109	59.3764	59.9711	59.6631
0.773394	5.29783	6.17511	5.04732	4.94674	5.15943	4.96593	5.10266		0.773394	74.4256	55.2045	61.1921	60.9894	59.3563	59.9511	59.6441
0.778681	5.3029	6.17893	5.05186	4.95144	5.16391	4.97002	5.10674		0.778681	74.3843	55.1675	61.1714	60.9679	59.3363	59.9312	59.6251
0.783968	5.30797	6.18275	5.0564	4.95613	5.16838	4.97411	5.11082		0.783968	74.343	55.1306	61.1507	60.9464	59.3162	59.9113	59.6061
0.789255	5.31304	6.18657	5.06094	4.96082	5.17285	4.9782	5.1149		0.789255	74.3017	55.0938	61.13	60.925	59.2961	59.8915	59.5871
0.794542	5.3181	6.19038	5.06547	4.96552	5.17731	4.98229	5.11898		0.794542	74.2604	55.057	61.1094	60.9036	59.2761	59.8716	59.5682
0.799829	5.32315	6.19419	5.07	4.97021	5.18178	4.98638	5.12305		0.799829	74.2191	55.0203	61.0887	60.8822	59.256	59.8518	59.5492
0.805116	5.3282	6.19799	5.07453	4.97491	5.18624	4.99047	5.12713		0.805116	74.1777	54.9836	61.0681	60.8608	59.236	59.832	59.5303
0.810403	5.33325	6.2018	5.07905	4.9796	5.19069	4.99456	5.13121		0.810403	74.1364	54.947	61.0474	60.8394	59.216	59.8122	59.5115
0.815689	5.33829	6.20559	5.08357	4.98429	5.19514	4.99865	5.13529		0.815689	74.0951	54.9104	61.0268	60.8181	59.196	59.7924	59.4926
0.820976	5.34332	6.20939	5.08809	4.98899	5.19959	5.00274	5.13937		0.820976	74.0537	54.8738	61.0062	60.7967	59.176	59.7726	59.4738
0.826263	5.34835	6.21318	5.0926	4.99368	5.20404	5.00683	5.14345		0.826263	74.0123	54.8373	60.9856	60.7754	59.156	59.7529	59.455
0.83155	5.35338	6.21697	5.09711	4.99837	5.20848	5.01092	5.14753		0.83155	73.971	54.8009	60.965	60.7542	59.1361	59.7332	59.4362
0.836837	5.3584	6.22076	5.10162	5.00307	5.21292	5.01501	5.15161		0.836837	73.9296	54.7645	60.9444	60.7329	59.1161	59.7135	59.4174
0.842124	5.36341	6.22454	5.10612	5.00776	5.21736	5.0191	5.15568		0.842124	73.8882	54.7282	60.9239	60.7117	59.0961	59.6938	59.3987
0.847411	5.36842	6.22832	5.11062	5.01245	5.2218	5.02319	5.15976		0.847411	73.8468	54.6919	60.9033	60.6904	59.0762	59.6742	59.38
0.852698	5.37343	6.2321	5.11512	5.01715	5.22623	5.02729	5.16384		0.852698	73.8054	54.6557	60.8828	60.6692	59.0563	59.6545	59.3613
0.857984	5.37843	6.23587	5.11961	5.02184	5.23065	5.03138	5.16792		0.857984	73.7641	54.6195	60.8622	60.6481	59.0364	59.6349	59.3426
0.863271	5.38342	6.23964	5.1241	5.02654	5.23508	5.03547	5.172		0.863271	73.7227	54.5833	60.8417	60.6269	59.0164	59.6153	59.324
0.868558	5.38842	6.24341	5.12858	5.03123	5.2395	5.03956	5.17608		0.868558	73.6813	54.5472	60.8212	60.6058	58.9965	59.5957	59.3053
0.873845	5.3934	6.24717	5.13306	5.03592	5.24392	5.04365	5.18016		0.873845	73.6398	54.5112	60.8007	60.5847	58.9766	59.5761	59.2867
0.879132	5.39838	6.25093	5.13754	5.04062	5.24833	5.04774	5.18423		0.879132	73.5984	54.4752	60.7802	60.5636	58.9568	59.5566	59.2681
0.884419	5.40336	6.25469	5.14202	5.04531	5.25274	5.05183	5.18831		0.884419	73.557	54.4393	60.7597	60.5425	58.9369	59.537	59.2496
0.889706	5.40833	6.25844	5.14649	5.05	5.25715	5.05592	5.19239		0.889706	73.5156	54.4034	60.7392	60.5214	58.917	59.5175	59.2311
0.894993	5.41329	6.26219	5.15096	5.0547	5.26156	5.06001	5.19647		0.894993	73.4742	54.3676	60.7187	60.5004	58.8972	59.498	59.2125
0.900279	5.41825	6.26593	5.15542	5.05939	5.26596	5.0641	5.20055		0.900279	73.4327	54.3318	60.6983	60.4794	58.8773	59.4786	59.1941
0.905566	5.4232	6.26968	5.15988	5.06408	5.27036	5.06819	5.20463		0.905566	73.3913	54.2961	60.6778	60.4584	58.8575	59.4591	59.1756
0.910853	5.42815	6.27342	5.16434	5.06878	5.27475	5.07228	5.20871		0.910853	73.3499	54.2604	60.6574	60.4374	58.8377	59.4397	59.1572
0.91614	5.4331	6.27715	5.16879	5.07347	5.27914	5.07637	5.21279		0.91614	73.3084	54.2248	60.637	60.4164	58.8179	59.4203	59.1387
0.921427	5.43804	6.28089	5.17324	5.07817	5.28353	5.08046	5.21686		0.921427	73.267	54.1892	60.6165	60.3955	58.798	59.4009	59.1203
0.926714	5.44297	6.28462	5.17769	5.08286	5.28792	5.08455	5.22094		0.926714	73.2256	54.1537	60.5961	60.3746	58.7782	59.3815	59.102
0.932001	5.4479	6.28834	5.18213	5.08755	5.2923	5.08864	5.22502		0.932001	73.1841	54.1183	60.5757	60.3537	58.7585	59.3621	59.0836
0.937288	5.45282	6.29207	5.18657	5.09225	5.29668	5.09273	5.2291		0.937288	73.1427	54.0828	60.5553	60.3328	58.7387	59.3428	59.0653
0.942575	5.45774	6.29579	5.191	5.09694	5.30105	5.09682	5.23318		0.942575	73.1012	54.0475	60.5349	60.312	58.7189	59.3234	59.047
0.947861	5.46265	6.2995	5.19544	5.10163	5.30542	5.10091	5.23726		0.947861	73.0598	54.0122	60.5146	60.2911	58.6991	59.3041	59.0287
0.953148	5.46756	6.30322	5.19986	5.10633	5.30979	5.105	5.24134		0.953148	73.0184	53.9769	60.4942	60.2703	58.6794	59.2848	59.0104
0.958435	5.47246	6.30692	5.20429	5.11102	5.31416	5.10909	5.24541		0.958435	72.9769	53.9417	60.4738	60.2495	58.6596	59.2655	58.9922
0.963722	5.47735	6.31063	5.20871	5.11571	5.31852	5.11318	5.24949		0.963722	72.9355	53.9066	60.4535	60.2288	58.6399	59.2463	58.974
0.969009	5.48224	6.31433	5.21313	5.12041	5.32288	5.11727	5.25357		0.969009	72.894	53.8715	60.4331	60.208	58.6201	59.2271	58.9558
0.974296	5.48713	6.31803	5.21754	5.1251	5.32723	5.12136	5.25765		0.974296	72.8526	53.8365	60.4128	60.1873	58.6004	59.2078	58.9376
0.979583	5.49201	6.32173	5.22195	5.1298	5.33158	5.12545	5.26173		0.979583	72.8111	53.8015	60.3925	60.1665	58.5807	59.1886	58.9195
0.98487	5.49688	6.32542	5.22635	5.13449	5.33593	5.12954	5.26581		0.98487	72.7697	53.7666	60.3722	60.1459	58.561	59.1694	58.9013
0.990156	5.50175	6.32911	5.23076	5.13918	5.34028	5.13363	5.26989		0.990156	72.7282	53.7317	60.3518	60.1252	58.5413	59.1503	58.8832
0.995443	5.50661	6.3328	5.23515	5.14388	5.34462	5.13772	5.27397		0.995443	72.6868	53.6969	60.3315	60.1045	58.5216	59.1311	58.8651
1.00073	5.51147	6.33648	5.23955	5.14857	5.34896	5.14181	5.27804		1.00073	72.6453	53.6621	60.3112	60.0839	58.5019	59.112	58.8471
1.00602	5.51633	6.34016	5.24394	5.15326	5.35329	5.1459	5.28212		1.00602	72.6039	53.6274	60.291	60.0633	58.4822	59.0929	58.829
1.0113	5.52117	6.34383	5.24833	5.15796	5.35762	5.14999	5.2862		1.0113	72.5625	53.5928	60.2707	60.0427	58.4625	59.0738	58.811
1.01659	5.52601	6.3475	5.25271	5.16265	5.36195	5.15408	5.29028		1.01659	72.521	53.5582	60.2504	60.0221	58.4429	59.0547	58.793
1.02188	5.53085	6.35117	5.25709	5.16734	5.36627	5.15817	5.29436		1.02188	72.4796	53.5236	60.2301	60.0015	58.4232	59.0356	58.7751
1.02716	5.53568	6.35484	5.26146	5.17204	5.37059	5.16226	5.29844		1.02716	72.4382	53.4891	60.2099	59.981	58.4036	59.0166	58.7571
1.03245	5.5405	6.3585	5.26584	5.17673	5.37491	5.16635	5.30252		1.03245	72.3967	53.4547	60.1896	59.9605	58.3839	58.9976	58.7392
1.03774	5.54532	6.36216	5.2702	5.18143	5.37923	5.17044	5.3066		1.03774	72.3553	53.4203	60.1694	59.94	58.3643	58.9786	58.7213
1.04303	5.55013	6.36581	5.27457	5.18612	5.38354	5.17453	5.31067		1.04303	72.3139	53.386	60.1491	59.9195	58.3447	58.9596	58.7034
1.04831	5.55494	6.36946	5.27893	5.19081	5.38784	5.17862	5.31475		1.04831	72.2725	53.3517	60.1289	59.899	58.325	58.9406	58.6855
1.0536	5.55974	6.37311	5.28329	5.19551	5.39215	5.18271	5.31883		1.0536	72.231	53.3175	60.1087	59.8786	58.3054	58.9216	58.6677
1.05889	5.56454	6.37675	5.28764	5.2002	5.39645	5.1868	5.32291		1.05889	72.1896	53.2834	60.0884	59.8581	58.2858	58.9027	58.6499
1.06417	5.56933	6.3804	5.29199	5.20489	5.40074	5.19089	5.32699		1.06417	72.1482	53.2493	60.0682	59.8377	58.2662	58.8838	58.6321
1.06946	5.57411	6.38403	5.29633	5.20959	5.40504	5.19498	5.33107		1.06946	72.1068	53.2153	60.048	59.8173	58.2466	58.8648	58.6143
1.07475	5.57889	6.38767	5.30067	5.21428	5.40932	5.19907	5.33515		1.07475	72.0654	53.1813	60.0278	59.797	58.227	58.846	58.5965
1.08003	5.58367	6.3913	5.30501	5.21898	5.41361	5.20316	5.33922		1.08003	72.024	53.1473	60.0076	59.7766	58.2074	58.8271	58.5788
1.08532	5.58843	6.39492	5.30934	5.22367	5.41789	5.20725	5.3433		1.08532	71.9826	53.1135	59.9874	59.7563	58.1878	58.8082	58.5611
1.09061	5.5932	6.39855	5.31367	5.22836	5.42217	5.21134	5.34738		1.09061	71.9413	53.0797	59.9673	59.736	58.1682	58.7894	58.5434
1.09589	5.59795	6.40217	5.318	5.23306	5.42645	5.21543	5.35146		1.09589	71.8999	53.0459	59.9471	59.7157	58.1487	58.7706	58.5257
1.10118	5.6027	6.40578	5.32232	5.23775	5.43072	5.21952	5.35554		1.10118	71.8585	53.0122	59.9269	59.6954	58.1291	58.7518	58.5081
1.10647	5.60744	6.40939	5.32664	5.24244	5.43499	5.22361	5.35962		1.10647	71.8171	52.9786	59.9067	59.6752	58.1095	58.733	58.4905
1.11175	5.61218	6.413	5.33095	5.24714	5.43925	5.2277	5.3637		1.11175	71.7758	52.945	59.8866	59.6549	58.09	58.7142	58.4729
1.11704	5.61691	6.41661	5.33526	5.25183	5.44351	5.23179	5.36778		1.11704	71.7344	52.9115	59.8664	59.6347	58.0704	58.6954	58.4553
1.12233	5.62164	6.42021	5.33957	5.25652	5.44777	5.23588	5.37185		1.12233	71.6931	52.878	59.8463	59.6145	58.0509	58.6767	58.4377
1.12762	5.62636	6.42381	5.34387	5.26122	5.45202	5.23997	5.37593		1.12762	71.6517	52.8446	59.8261	59.5943	58.0313	58.658	58.4202
1.1329	5.63108	6.4274	5.34817	5.26591	5.45627	5.24406	5.38001		1.1329	71.6104	52.8113	59.806	59.5742	58.0118	58.6393	58.4027
1.13819	5.63578	6.43099	5.35246	5.27061	5.46052	5.24815	5.38409		1.13819	71.5691	52.778	59.7859	59.554	57.9923	58.6206	58.3852
1.14348	5.64049	6.43458	5.35675	5.2753	5.46476	5.25224	5.38817		1.14348	71.5278	52.7447	59.7657	59.5339	57.9727	58.6019	58.3677
1.14876	5.64518	6.43817	5.36103	5.27999	5.469	5.25633	5.39225		1.14876	71.4865	52.7116	59.7456	59.5138	57.9532	58.5832	58.3502
1.15405	5.64987	6.44175	5.36532	5.28469	5.47323	5.26042	5.39633		1.15405	71.4452	52.6785	59.7255	59.4937	57.9337	58.5646	58.3328
1.15934	5.65456	6.44532	5.36959	5.28938	5.47747	5.26451	5.4004		1.15934	71.4039	52.6454	59.7054	59.4736	57.9142	58.546	58.3154
1.16462	5.65924	6.4489	5.37387	5.29407	5.48169	5.2686	5.40448		1.16462	71.3626	52.6124	59.6852	59.4536	57.8947	58.5274	58.298
1.16991	5.66391	6.45246	5.37814	5.29877	5.48592	5.27269	5.40856		1.16991	71.3213	52.5795	59.6651	59.4336	57.8752	58.5088	58.2806
1.1752	5.66857	6.45603	5.3824	5.30346	5.49014	5.27678	5.41264		1.1752	71.2801	52.5466	59.645	59.4135	57.8557	58.4902	58.2633
1.18048	5.67323	6.45959	5.38666	5.30815	5.49435	5.28087	5.41672		1.18048	71.2388	52.5138	59.6249	59.3936	57.8362	58.4716	58.246
1.18577	5.67789	6.46315	5.39092	5.31285	5.49857	5.28496	5.4208		1.18577	71.1976	52.481	59.6048	59.3736	57.8167	58.4531	58.2287
1.19106	5.68253	6.46671	5.39517	5.31754	5.50278	5.28905	5.42488		1.19106	71.1563	52.4483	59.5848	59.3536	57.7972	58.4346	58.2114
1.19634	5.68718	6.47026	5.39942	5.32224	5.50698	5.29314	5.42896		1.19634	71.1151	52.4157	59.5647	59.3337	57.7777	58.416	58.1941
1.20163	5.69181	6.47381	5.40367	5.32693	5.51118	5.29723	5.43303		1.20163	71.0739	52.3831	59.5446	59.3138	57.7582	58.3975	58.1769
1.20692	5.69644	6.47735	5.40791	5.33162	5.51538	5.30132	5.43711		1.20692	71.0327	52.3506	59.5245	59.2938	57.7388	58.3791	58.1597
1.21221	5.70106	6.48089	5.41215	5.33632	5.51958	5.30541	5.44119		1.21221	70.9915	52.3181	59.5044	59.274	57.7193	58.3606	58.1425
1.21749	5.70568	6.48443	5.41638	5.34101	5.52377	5.3095	5.44527		1.21749	70.9503	52.2857	59.4844	59.2541	57.6998	58.3422	58.1253
1.22278	5.71029	6.48796	5.42061	5.3457	5.52796	5.31359	5.44935		1.22278	70.9091	52.2534	59.4643	59.2342	57.6804	58.3237	58.1081
1.22807	5.71489	6.49149	5.42483	5.3504	5.53214	5.31768	5.45343		1.22807	70.868	52.2211	59.4442	59.2144	57.6609	58.3053	58.091
1.23335	5.71949	6.49502	5.42905	5.35509	5.53632	5.32177	5.45751		1.23335	70.8268	52.1889	59.4242	59.1946	57.6414	58.2869	58.0739
1.23864	5.72408	6.49854	5.43327	5.35978	5.54049	5.32586	5.46158		1.23864	70.7857	52.1568	59.4041	59.1748	57.622	58.2685	58.0568
1.24393	5.72867	6.50206	5.43748	5.36448	5.54467	5.32995	5.46566		1.24393	70.7446	52.1247	59.384	59.155	57.6025	58.2501	58.0397
1.24921	5.73325	6.50557	5.44169	5.36917	5.54883	5.33404	5.46974		1.24921	70.7035	52.0927	59.364	59.1353	57.5831	58.2318	58.0226
1.2545	5.73782	6.50908	5.44589	5.37387	5.553	5.33813	5.47382		1.2545	70.6624	52.0607	59.3439	59.1155	57.5636	58.2134	58.0056
1.25979	5.74239	6.51259	5.45009	5.37856	5.55716	5.34222	5.4779		1.25979	70.6213	52.0288	59.3239	59.0958	57.5442	58.1951	57.9886
1.26507	5.74695	6.51609	5.45428	5.38325	5.56131	5.34631	5.48198		1.26507	70.5802	51.9969	59.3038	59.0761	57.5247	58.1768	57.9716
1.27036	5.7515	6.51959	5.45848	5.38795	5.56547	5.3504	5.48606		1.27036	70.5392	51.9652	59.2838	59.0564	57.5053	58.1585	57.9546
1.27565	5.75605	6.52309	5.46266	5.39264	5.56962	5.35449	5.49014		1.27565	70.4981	51.9335	59.2638	59.0367	57.4858	58.1402	57.9377
1.28093	5.76059	6.52658	5.46684	5.39733	5.57376	5.35858	5.49421		1.28093	70.4571	51.9018	59.2437	59.0171	57.4664	58.122	57.9208
1.28622	5.76512	6.53007	5.47102	5.40203	5.5779	5.36268	5.49829		1.28622	70.4161	51.8702	59.2237	58.9974	57.447	58.1037	57.9038
1.29151	5.76965	6.53355	5.4752	5.40672	5.58204	5.36677	5.50237		1.29151	70.3751	51.8387	59.2036	58.9778	57.4275	58.0855	57.887
1.2968	5.77417	6.53704	5.47936	5.41141	5.58617	5.37086	5.50645		1.2968	70.3341	51.8072	59.1836	58.9582	57.4081	58.0673	57.8701
1.30208	5.77868	6.54051	5.48353	5.41611	5.5903	5.37495	5.51053		1.30208	70.2931	51.7758	59.1636	58.9386	57.3887	58.0491	57.8532
1.30737	5.78319	6.54399	5.48769	5.4208	5.59443	5.37904	5.51461		1.30737	70.2522	51.7445	59.1435	58.919	57.3692	58.0309	57.8364
1.31266	5.78769	6.54746	5.49185	5.4255	5.59855	5.38313	5.51869		1.31266	70.2112	51.7132	59.1235	58.8995	57.3498	58.0127	57.8196
1.31794	5.79219	6.55092	5.496	5.43019	5.60267	5.38722	5.52276		1.31794	70.1703	51.682	59.1035	58.88	57.3304	57.9945	57.8028
1.32323	5.79667	6.55439	5.50015	5.43488	5.60678	5.39131	5.52684		1.32323	70.1294	51.6508	59.0835	58.8604	57.311	57.9764	57.7861
1.32852	5.80116	6.55784	5.50429	5.43958	5.61089	5.3954	5.53092		1.32852	70.0885	51.6197	59.0634	58.841	57.2915	57.9583	57.7693
1.3338	5.80563	6.5613	5.50843	5.44427	5.615	5.39949	5.535		1.3338	70.0476	51.5887	59.0434	58.8215	57.2721	57.9402	57.7526
1.33909	5.8101	6.56475	5.51256	5.44896	5.6191	5.40358	5.53908		1.33909	70.0068	51.5578	59.0234	58.802	57.2527	57.9221	57.7359
1.34438	5.81456	6.5682	5.51669	5.45366	5.6232	5.40767	5.54316		1.34438	69.9659	51.5269	59.0034	58.7826	57.2333	57.904	57.7192
1.34966	5.81902	6.57164	5.52082	5.45835	5.62729	5.41176	5.54724		1.34966	69.9251	51.496	58.9834	58.7631	57.2139	57.8859	57.7025
1.35495	5.82346	6.57508	5.52494	5.46304	5.63138	5.41585	5.55132		1.35495	69.8843	51.4653	58.9633	58.7437	57.1944	57.8678	57.6859
1.36024	5.82791	6.57852	5.52906	5.46774	5.63547	5.41994	5.55539		1.36024	69.8435	51.4346	58.9433	58.7243	57.175	57.8498	57.6693
1.36552	5.83234	6.58195	5.53317	5.47243	5.63955	5.42403	5.55947		1.36552	69.8027	51.4039	58.9233	58.7049	57.1556	57.8318	57.6527
1.37081	5.83677	6.58538	5.53728	5.47713	5.64363	5.42812	5.56355		1.37081	69.762	51.3734	58.9033	58.6856	57.1362	57.8138	57.6361
1.3761	5.84119	6.5888	5.54138	5.48182	5.6477	5.43221	5.56763		1.3761	69.7212	51.3429	58.8833	58.6662	57.1168	57.7958	57.6195
1.38139	5.8456	6.59222	5.54548	5.48651	5.65177	5.4363	5.57171		1.38139	69.6805	51.3124	58.8633	58.6469	57.0974	57.7778	57.603
1.38667	5.85001	6.59564	5.54958	5.49121	5.65584	5.44039	5.57579		1.38667	69.6398	51.282	58.8432	58.6276	57.0779	57.7598	57.5864
1.39196	5.85441	6.59905	5.55367	5.4959	5.6599	5.44448	5.57987		1.39196	69.5991	51.2517	58.8232	58.6083	57.0585	57.7419	57.5699
1.39725	5.85881	6.60246	5.55776	5.50059	5.66396	5.44857	5.58394		1.39725	69.5585	51.2215	58.8032	58.589	57.0391	57.7239	57.5535
1.40253	5.86319	6.60587	5.56184	5.50529	5.66802	5.45266	5.58802		1.40253	69.5178	51.1913	58.7832	58.5698	57.0197	57.706	57.537
1.40782	5.86757	6.60927	5.56591	5.50998	5.67207	5.45675	5.5921		1.40782	69.4772	51.1612	58.7632	58.5505	57.0003	57.6881	57.5205
1.41311	5.87195	6.61267	5.56999	5.51467	5.67611	5.46084	5.59618		1.41311	69.4366	51.1312	58.7432	58.5313	56.9809	57.6702	57.5041
1.41839	5.87631	6.61606	5.57405	5.51937	5.68015	5.46493	5.60026		1.41839	69.396	51.1012	58.7231	58.5121	56.9615	57.6523	57.4877
1.42368	5.88067	6.61945	5.57812	5.52406	5.68419	5.46902	5.60434		1.42368	69.3555	51.0713	58.7031	58.4929	56.942	57.6344	57.4713
1.42897	5.88502	6.62284	5.58218	5.52876	5.68823	5.47311	5.60842		1.42897	69.3149	51.0414	58.6831	58.4737	56.9226	57.6166	57.455
1.43425	5.88937	6.62622	5.58623	5.53345	5.69226	5.4772	5.6125		1.43425	69.2744	51.0116	58.6631	58.4546	56.9032	57.5987	57.4386
1.43954	5.89371	6.6296	5.59028	5.53814	5.69628	5.48129	5.61657		1.43954	69.2339	50.9819	58.6431	58.4354	56.8838	57.5809	57.4223
1.44483	5.89804	6.63297	5.59433	5.54284	5.7003	5.48538	5.62065		1.44483	69.1934	50.9523	58.6231	58.4163	56.8644	57.5631	57.406
1.45011	5.90237	6.63634	5.59837	5.54753	5.70432	5.48947	5.62473		1.45011	69.153	50.9227	58.603	58.3972	56.8449	57.5453	57.3897
1.4554	5.90668	6.63971	5.6024	5.55222	5.70833	5.49356	5.62881		1.4554	69.1126	50.8932	58.583	58.3781	56.8255	57.5275	57.3734
1.46069	5.91099	6.64307	5.60644	5.55692	5.71234	5.49765	5.63289		1.46069	69.0721	50.8638	58.563	58.359	56.8061	57.5097	57.3572
1.46598	5.9153	6.64643	5.61046	5.56161	5.71635	5.50174	5.63697		1.46598	69.0318	50.8344	58.543	58.3399	56.7867	57.492	57.341
1.47126	5.91959	6.64978	5.61449	5.56631	5.72035	5.50583	5.64105		1.47126	68.9914	50.8051	58.5229	58.3209	56.7673	57.4742	57.3247
1.47655	5.92388	6.65313	5.6185	5.571	5.72435	5.50992	5.64512		1.47655	68.951	50.7758	58.5029	58.3019	56.7478	57.4565	57.3086
1.48184	5.92816	6.65648	5.62252	5.57569	5.72834	5.51401	5.6492		1.48184	68.9107	50.7467	58.4829	58.2828	56.7284	57.4388	57.2924
1.48712	5.93244	6.65982	5.62653	5.58039	5.73233	5.5181	5.65328		1.48712	68.8704	50.7176	58.4629	58.2638	56.709	57.4211	57.2762
1.49241	5.93671	6.66316	5.63053	5.58508	5.73631	5.52219	5.65736		1.49241	68.8302	50.6885	58.4428	58.2449	56.6895	57.4034	57.2601
1.4977	5.94097	6.6665	5.63453	5.58977	5.74029	5.52628	5.66144		1.4977	68.7899	50.6596	58.4228	58.2259	56.6701	57.3857	57.244
1.50298	5.94522	6.66983	5.63852	5.59447	5.74427	5.53037	5.66552		1.50298	68.7497	50.6307	58.4028	58.2069	56.6507	57.368	57.2279
1.50827	5.94947	6.67316	5.64251	5.59916	5.74824	5.53446	5.6696		1.50827	68.7095	50.6018	58.3827	58.188	56.6312	57.3504	57.2118
1.51356	5.95371	6.67648	5.6465	5.60385	5.75221	5.53855	5.67368		1.51356	68.6693	50.5731	58.3627	58.1691	56.6118	57.3327	57.1958
1.51884	5.95794	6.6798	5.65048	5.60855	5.75617	5.54264	5.67775		1.51884	68.6292	50.5444	58.3426	58.1502	56.5924	57.3151	57.1797
1.52413	5.96216	6.68311	5.65446	5.61324	5.76013	5.54673	5.68183		1.52413	68.589	50.5158	58.3226	58.1313	56.5729	57.2975	57.1637
1.52942	5.96638	6.68643	5.65843	5.61794	5.76408	5.55082	5.68591		1.52942	68.5489	50.4872	58.3025	58.1124	56.5535	57.2799	57.1477
1.53471	5.97059	6.68973	5.66239	5.62263	5.76803	5.55491	5.68999		1.53471	68.5089	50.4587	58.2825	58.0936	56.534	57.2623	57.1318
1.53999	5.97479	6.69304	5.66636	5.62732	5.77198	5.559	5.69407		1.53999	68.4688	50.4303	58.2624	58.0747	56.5146	57.2448	57.1158
1.54528	5.97899	6.69634	5.67031	5.63202	5.77592	5.56309	5.69815		1.54528	68.4288	50.402	58.2424	58.0559	56.4951	57.2272	57.0999
1.55057	5.98317	6.69963	5.67427	5.63671	5.77986	5.56718	5.70223		1.55057	68.3888	50.3737	58.2223	58.0371	56.4757	57.2096	57.0839
1.55585	5.98735	6.70292	5.67821	5.6414	5.78379	5.57127	5.7063		1.55585	68.3488	50.3455	58.2023	58.0183	56.4562	57.1921	57.068
1.56114	5.99153	6.70621	5.68216	5.6461	5.78772	5.57536	5.71038		1.56114	68.3089	50.3173	58.1822	57.9996	56.4367	57.1746	57.0522
1.56643	5.99569	6.70949	5.68609	5.65079	5.79165	5.57945	5.71446		1.56643	68.269	50.2893	58.1621	57.9808	56.4173	57.1571	57.0363
1.57171	5.99985	6.71277	5.69003	5.65548	5.79557	5.58354	5.71854		1.57171	68.2291	50.2613	58.1421	57.9621	56.3978	57.1396	57.0204
1.577	6.004	6.71605	5.69396	5.66018	5.79949	5.58763	5.72262		1.577	68.1892	50.2334	58.122	57.9433	56.3783	57.1221	57.0046
1.58229	6.00815	6.71932	5.69788	5.66487	5.8034	5.59172	5.7267		1.58229	68.1494	50.2055	58.1019	57.9246	56.3588	57.1046	56.9888
1.58757	6.01228	6.72259	5.7018	5.66957	5.80731	5.59581	5.73078		1.58757	68.1096	50.1777	58.0818	57.9059	56.3394	57.0872	56.973
1.59286	6.01641	6.72585	5.70571	5.67426	5.81121	5.5999	5.73486		1.59286	68.0698	50.15	58.0617	57.8872	56.3199	57.0697	56.9573
1.59815	6.02053	6.72911	5.70962	5.67895	5.81511	5.60399	5.73893		1.59815	68.0301	50.1224	58.0416	57.8686	56.3004	57.0523	56.9415
1.60343	6.02464	6.73236	5.71353	5.68365	5.819	5.60808	5.74301		1.60343	67.9903	50.0948	58.0216	57.8499	56.2809	57.0349	56.9258
1.60872	6.02875	6.73561	5.71743	5.68834	5.82289	5.61217	5.74709		1.60872	67.9506	50.0673	58.0015	57.8313	56.2614	57.0175	56.9101
1.61401	6.03285	6.73886	5.72132	5.69303	5.82678	5.61626	5.75117		1.61401	67.911	50.0399	57.9814	57.8127	56.2419	57.0001	56.8944
1.6193	6.03694	6.7421	5.72521	5.69773	5.83066	5.62035	5.75525		1.6193	67.8713	50.0126	57.9613	57.7941	56.2224	56.9827	56.8787
1.62458	6.04102	6.74534	5.7291	5.70242	5.83454	5.62444	5.75933		1.62458	67.8317	49.9853	57.9411	57.7755	56.2029	56.9653	56.863
1.62987	6.0451	6.74858	5.73298	5.70711	5.83841	5.62853	5.76341		1.62987	67.7922	49.9581	57.921	57.7569	56.1834	56.948	56.8474
1.63516	6.04916	6.75181	5.73685	5.71181	5.84228	5.63262	5.76748		1.63516	67.7526	49.9309	57.9009	57.7383	56.1639	56.9306	56.8318
1.64044	6.05322	6.75503	5.74072	5.7165	5.84614	5.63671	5.77156		1.64044	67.7131	49.9039	57.8808	57.7198	56.1444	56.9133	56.8162
1.64573	6.05728	6.75826	5.74459	5.7212	5.85	5.6408	5.77564		1.64573	67.6736	49.8769	57.8607	57.7013	56.1248	56.896	56.8006
1.65102	6.06132	6.76147	5.74845	5.72589	5.85386	5.64489	5.77972		1.65102	67.6342	49.85	57.8405	57.6827	56.1053	56.8787	56.785
1.6563	6.06536	6.76469	5.7523	5.73058	5.85771	5.64898	5.7838		1.6563	67.5948	49.8231	57.8204	57.6642	56.0858	56.8614	56.7695
1.66159	6.06939	6.7679	5.75615	5.73528	5.86155	5.65307	5.78788		1.66159	67.5554	49.7964	57.8002	57.6458	56.0662	56.8441	56.754
1.66688	6.07341	6.7711	5.76	5.73997	5.8654	5.65716	5.79196		1.66688	67.516	49.7697	57.7801	57.6273	56.0467	56.8268	56.7385
1.67216	6.07742	6.77431	5.76384	5.74466	5.86923	5.66125	5.79604		1.67216	67.4767	49.743	57.7599	57.6088	56.0271	56.8095	56.723
1.67745	6.08143	6.7775	5.76767	5.74936	5.87307	5.66534	5.80011		1.67745	67.4374	49.7165	57.7398	57.5904	56.0076	56.7923	56.7075
1.68274	6.08543	6.7807	5.7715	5.75405	5.8769	5.66943	5.80419		1.68274	67.3981	49.69	57.7196	57.572	55.988	56.775	56.692
1.68802	6.08942	6.78389	5.77533	5.75874	5.88072	5.67352	5.80827		1.68802	67.3589	49.6636	57.6995	57.5536	55.9685	56.7578	56.6766
1.69331	6.0934	6.78707	5.77915	5.76344	5.88454	5.67761	5.81235		1.69331	67.3197	49.6373	57.6793	57.5352	55.9489	56.7406	56.6612
1.6986	6.09737	6.79025	5.78297	5.76813	5.88835	5.6817	5.81643		1.6986	67.2805	49.611	57.6591	57.5168	55.9293	56.7234	56.6458
1.70389	6.10134	6.79343	5.78678	5.77283	5.89216	5.68579	5.82051		1.70389	67.2414	49.5848	57.6389	57.4984	55.9097	56.7062	56.6304
1.70917	6.1053	6.7966	5.79058	5.77752	5.89597	5.68988	5.82459		1.70917	67.2023	49.5587	57.6187	57.4801	55.8902	56.689	56.6151
1.71446	6.10925	6.79977	5.79438	5.78221	5.89977	5.69397	5.82866		1.71446	67.1632	49.5327	57.5985	57.4617	55.8706	56.6719	56.5997
1.71975	6.11319	6.80293	5.79818	5.78691	5.90357	5.69807	5.83274		1.71975	67.1242	49.5068	57.5783	57.4434	55.851	56.6547	56.5844
1.72503	6.11713	6.80609	5.80197	5.7916	5.90736	5.70216	5.83682		1.72503	67.0852	49.4809	57.5581	57.4251	55.8314	56.6376	56.5691
1.73032	6.12106	6.80925	5.80575	5.79629	5.91115	5.70625	5.8409		1.73032	67.0463	49.4551	57.5379	57.4068	55.8118	56.6204	56.5538
1.73561	6.12498	6.8124	5.80953	5.80099	5.91493	5.71034	5.84498		1.73561	67.0073	49.4293	57.5177	57.3885	55.7921	56.6033	56.5385
1.74089	6.12889	6.81555	5.81331	5.80568	5.91871	5.71443	5.84906		1.74089	66.9684	49.4037	57.4974	57.3703	55.7725	56.5862	56.5233
1.74618	6.13279	6.81869	5.81708	5.81037	5.92249	5.71852	5.85314		1.74618	66.9296	49.3781	57.4772	57.352	55.7529	56.5691	56.508
1.75147	6.13669	6.82183	5.82084	5.81507	5.92626	5.72261	5.85722		1.75147	66.8908	49.3526	57.457	57.3338	55.7333	56.552	56.4928
1.75675	6.14057	6.82497	5.8246	5.81976	5.93002	5.7267	5.86129		1.75675	66.852	49.3272	57.4367	57.3155	55.7136	56.5349	56.4776
1.76204	6.14445	6.8281	5.82836	5.82446	5.93378	5.73079	5.86537		1.76204	66.8132	49.3018	57.4165	57.2973	55.694	56.5179	56.4624
1.76733	6.14832	6.83122	5.83211	5.82915	5.93754	5.73488	5.86945		1.76733	66.7745	49.2765	57.3962	57.2791	55.6743	56.5008	56.4473
1.77261	6.15218	6.83435	5.83585	5.83384	5.94129	5.73897	5.87353		1.77261	66.7358	49.2513	57.3759	57.261	55.6546	56.4838	56.4321
1.7779	6.15604	6.83746	5.83959	5.83854	5.94503	5.74306	5.87761		1.7779	66.6972	49.2262	57.3556	57.2428	55.635	56.4667	56.417
1.78319	6.15989	6.84058	5.84333	5.84323	5.94878	5.74715	5.88169		1.78319	66.6586	49.2012	57.3354	57.2246	55.6153	56.4497	56.4019
1.78848	6.16372	6.84369	5.84705	5.84792	5.95251	5.75124	5.88577		1.78848	66.62	49.1762	57.3151	57.2065	55.5956	56.4327	56.3868
1.79376	6.16755	6.84679	5.85078	5.85262	5.95625	5.75533	5.88984		1.79376	66.5815	49.1513	57.2948	57.1884	55.5759	56.4157	56.3717
1.79905	6.17138	6.84989	5.8545	5.85731	5.95998	5.75942	5.89392		1.79905	66.543	49.1265	57.2745	57.1703	55.5562	56.3987	56.3567
1.80434	6.17519	6.85299	5.85821	5.862	5.9637	5.76351	5.898		1.80434	66.5045	49.1017	57.2541	57.1522	55.5365	56.3817	56.3416
1.80962	6.179	6.85608	5.86192	5.8667	5.96742	5.7676	5.90208		1.80962	66.4661	49.0771	57.2338	57.1341	55.5168	56.3648	56.3266
1.81491	6.18279	6.85917	5.86562	5.87139	5.97113	5.77169	5.90616		1.81491	66.4277	49.0525	57.2135	57.116	55.4971	56.3478	56.3116
1.8202	6.18658	6.86225	5.86932	5.87609	5.97484	5.77578	5.91024		1.8202	66.3894	49.028	57.1931	57.098	55.4773	56.3309	56.2966
1.82548	6.19036	6.86533	5.87301	5.88078	5.97855	5.77987	5.91432		1.82548	66.3511	49.0035	57.1728	57.0799	55.4576	56.3139	56.2816
1.83077	6.19414	6.86841	5.8767	5.88547	5.98225	5.78396	5.9184		1.83077	66.3128	48.9792	57.1524	57.0619	55.4379	56.297	56.2667
1.83606	6.1979	6.87148	5.88038	5.89017	5.98594	5.78805	5.92247		1.83606	66.2746	48.9549	57.1321	57.0439	55.4181	56.2801	56.2517
1.84134	6.20166	6.87455	5.88406	5.89486	5.98963	5.79214	5.92655		1.84134	66.2364	48.9307	57.1117	57.0259	55.3983	56.2632	56.2368
1.84663	6.2054	6.87761	5.88773	5.89955	5.99332	5.79623	5.93063		1.84663	66.1983	48.9066	57.0913	57.0079	55.3786	56.2463	56.2219
1.85192	6.20914	6.88067	5.89139	5.90425	5.997	5.80032	5.93471		1.85192	66.1602	48.8825	57.0709	56.99	55.3588	56.2294	56.207
1.8572	6.21287	6.88372	5.89505	5.90894	6.00067	5.80441	5.93879		1.8572	66.1221	48.8586	57.0505	56.972	55.339	56.2125	56.1922
1.86249	6.2166	6.88677	5.89871	5.91363	6.00435	5.8085	5.94287		1.86249	66.0841	48.8347	57.0301	56.954	55.3192	56.1957	56.1773
1.86778	6.22031	6.88981	5.90236	5.91833	6.00801	5.81259	5.94695		1.86778	66.0461	48.8109	57.0097	56.9361	55.2994	56.1788	56.1625
1.87307	6.22402	6.89286	5.906	5.92302	6.01168	5.81668	5.95102		1.87307	66.0082	48.7872	56.9893	56.9182	55.2796	56.162	56.1477
1.87835	6.22771	6.89589	5.90964	5.92772	6.01533	5.82077	5.9551		1.87835	65.9703	48.7635	56.9688	56.9003	55.2598	56.1451	56.1329
1.88364	6.2314	6.89892	5.91328	5.93241	6.01899	5.82486	5.95918		1.88364	65.9324	48.7399	56.9484	56.8824	55.2399	56.1283	56.1181
1.88893	6.23508	6.90195	5.91691	5.9371	6.02263	5.82895	5.96326		1.88893	65.8946	48.7165	56.9279	56.8645	55.2201	56.1115	56.1033
1.89421	6.23875	6.90497	5.92053	5.9418	6.02628	5.83304	5.96734		1.89421	65.8568	48.693	56.9075	56.8467	55.2003	56.0947	56.0886
1.8995	6.24242	6.90799	5.92415	5.94649	6.02991	5.83713	5.97142		1.8995	65.8191	48.6697	56.887	56.8288	55.1804	56.0779	56.0739
1.90479	6.24607	6.91101	5.92776	5.95118	6.03355	5.84122	5.9755		1.90479	65.7814	48.6465	56.8665	56.811	55.1605	56.0611	56.0592
1.91007	6.24972	6.91402	5.93137	5.95588	6.03718	5.84531	5.97958		1.91007	65.7437	48.6233	56.846	56.7932	55.1407	56.0444	56.0445
1.91536	6.25335	6.91702	5.93497	5.96057	6.0408	5.8494	5.98365		1.91536	65.7061	48.6002	56.8255	56.7754	55.1208	56.0276	56.0298
1.92065	6.25698	6.92003	5.93857	5.96527	6.04442	5.85349	5.98773		1.92065	65.6686	48.5772	56.805	56.7576	55.1009	56.0108	56.0151
1.92593	6.2606	6.92302	5.94216	5.96996	6.04803	5.85758	5.99181		1.92593	65.6311	48.5543	56.7845	56.7398	55.081	55.9941	56.0005
1.93122	6.26421	6.92602	5.94574	5.97465	6.05164	5.86167	5.99589		1.93122	65.5936	48.5314	56.764	56.722	55.0611	55.9774	55.9859
1.93651	6.26782	6.929	5.94932	5.97935	6.05525	5.86576	5.99997		1.93651	65.5561	48.5087	56.7434	56.7042	55.0411	55.9606	55.9712
1.94179	6.27141	6.93199	5.9529	5.98404	6.05885	5.86985	6.00405		1.94179	65.5188	48.486	56.7229	56.6865	55.0212	55.9439	55.9567
1.94708	6.275	6.93497	5.95647	5.98873	6.06244	5.87394	6.00813		1.94708	65.4814	48.4634	56.7023	56.6688	55.0013	55.9272	55.9421
1.95237	6.27857	6.93794	5.96003	5.99343	6.06603	5.87803	6.0122		1.95237	65.4441	48.4408	56.6817	56.651	54.9813	55.9105	55.9275
1.95766	6.28214	6.94091	5.96359	5.99812	6.06962	5.88212	6.01628		1.95766	65.4069	48.4184	56.6612	56.6333	54.9613	55.8939	55.913
1.96294	6.2857	6.94388	5.96714	6.00281	6.0732	5.88621	6.02036		1.96294	65.3696	48.396	56.6406	56.6156	54.9414	55.8772	55.8985
1.96823	6.28925	6.94684	5.97069	6.00751	6.07677	5.8903	6.02444		1.96823	65.3325	48.3738	56.62	56.598	54.9214	55.8605	55.8839
1.97352	6.29279	6.9498	5.97423	6.0122	6.08034	5.89439	6.02852		1.97352	65.2954	48.3516	56.5993	56.5803	54.9014	55.8439	55.8694
1.9788	6.29633	6.95275	5.97776	6.0169	6.08391	5.89848	6.0326		1.9788	65.2583	48.3294	56.5787	56.5626	54.8814	55.8272	55.855
1.98409	6.29985	6.9557	5.9813	6.02159	6.08747	5.90257	6.03668		1.98409	65.2213	48.3074	56.5581	56.545	54.8613	55.8106	55.8405
1.98938	6.30337	6.95864	5.98482	6.02628	6.09102	5.90666	6.04076		1.98938	65.1843	48.2855	56.5374	56.5274	54.8413	55.7939	55.8261
1.99466	6.30687	6.96158	5.98834	6.03098	6.09457	5.91075	6.04483		1.99466	65.1473	48.2636	56.5168	56.5098	54.8213	55.7773	55.8116
1.99995	6.31037	6.96452	5.99185	6.03567	6.09812	5.91484	6.04891		1.99995	65.1104	48.2418	56.4961	56.4922	54.8012	55.7607	55.7972
2.00524	6.31386	6.96745	5.99536	6.04036	6.10166	5.91893	6.05299		2.00524	65.0736	48.2201	56.4754	56.4746	54.7811	55.7441	55.7828
2.01052	6.31734	6.97037	5.99886	6.04506	6.10519	5.92302	6.05707		2.01052	65.0368	48.1985	56.4547	56.457	54.7611	55.7275	55.7685
2.01581	6.32081	6.97329	6.00236	6.04975	6.10872	5.92711	6.06115		2.01581	65.0001	48.1769	56.434	56.4394	54.741	55.7109	55.7541
2.0211	6.32427	6.97621	6.00585	6.05444	6.11225	5.9312	6.06523		2.0211	64.9634	48.1555	56.4133	56.4219	54.7209	55.6944	55.7398
2.02638	6.32772	6.97912	6.00934	6.05914	6.11577	5.93529	6.06931		2.02638	64.9267	48.1341	56.3926	56.4043	54.7008	55.6778	55.7254
2.03167	6.33117	6.98203	6.01282	6.06383	6.11929	5.93938	6.07338		2.03167	64.8901	48.1128	56.3718	56.3868	54.6807	55.6612	55.7111
2.03696	6.3346	6.98494	6.01629	6.06853	6.1228	5.94347	6.07746		2.03696	64.8535	48.0916	56.3511	56.3693	54.6605	55.6447	55.6968
2.04225	6.33803	6.98783	6.01976	6.07322	6.1263	5.94756	6.08154		2.04225	64.817	48.0705	56.3303	56.3518	54.6404	55.6281	55.6826
2.04753	6.34145	6.99073	6.02323	6.07791	6.1298	5.95165	6.08562		2.04753	64.7806	48.0494	56.3095	56.3343	54.6202	55.6116	55.6683
2.05282	6.34486	6.99362	6.02668	6.08261	6.1333	5.95574	6.0897		2.05282	64.7442	48.0285	56.2887	56.3168	54.6001	55.5951	55.654
2.05811	6.34825	6.9965	6.03014	6.0873	6.13679	5.95983	6.09378		2.05811	64.7078	48.0076	56.2679	56.2993	54.5799	55.5786	55.6398
2.06339	6.35164	6.99938	6.03358	6.09199	6.14027	5.96392	6.09786		2.06339	64.6715	47.9868	56.2471	56.2819	54.5597	55.5621	55.6256
2.06868	6.35502	7.00226	6.03702	6.09669	6.14375	5.96801	6.10194		2.06868	64.6352	47.9661	56.2263	56.2644	54.5395	55.5456	55.6114
2.07397	6.3584	7.00513	6.04046	6.10138	6.14723	5.9721	6.10601		2.07397	64.599	47.9455	56.2054	56.247	54.5193	55.5291	55.5972
2.07925	6.36176	7.008	6.04389	6.10607	6.1507	5.97619	6.11009		2.07925	64.5629	47.925	56.1846	56.2296	54.499	55.5126	55.5831
2.08454	6.36511	7.01086	6.04731	6.11077	6.15416	5.98028	6.11417		2.08454	64.5267	47.9045	56.1637	56.2122	54.4788	55.4961	55.5689
2.08983	6.36846	7.01372	6.05073	6.11546	6.15762	5.98437	6.11825		2.08983	64.4907	47.8842	56.1428	56.1948	54.4585	55.4797	55.5548
2.09511	6.37179	7.01657	6.05414	6.12016	6.16108	5.98846	6.12233		2.09511	64.4547	47.8639	56.1219	56.1774	54.4383	55.4632	55.5407
2.1004	6.37512	7.01942	6.05755	6.12485	6.16453	5.99255	6.12641		2.1004	64.4187	47.8437	56.101	56.16	54.418	55.4468	55.5266
2.10569	6.37843	7.02227	6.06095	6.12954	6.16797	5.99664	6.13049		2.10569	64.3828	47.8236	56.0801	56.1427	54.3977	55.4303	55.5125
2.11097	6.38174	7.02511	6.06434	6.13424	6.17141	6.00073	6.13456		2.11097	64.347	47.8036	56.0591	56.1253	54.3774	55.4139	55.4984
2.11626	6.38504	7.02794	6.06773	6.13893	6.17485	6.00482	6.13864		2.11626	64.3111	47.7836	56.0382	56.108	54.3571	55.3975	55.4843
2.12155	6.38833	7.03077	6.07112	6.14362	6.17828	6.00891	6.14272		2.12155	64.2754	47.7638	56.0172	56.0907	54.3367	55.3811	55.4703
2.12684	6.39161	7.0336	6.07449	6.14832	6.1817	6.013	6.1468		2.12684	64.2397	47.744	55.9963	56.0733	54.3164	55.3647	55.4563
2.13212	6.39488	7.03642	6.07787	6.15301	6.18512	6.01709	6.15088		2.13212	64.2041	47.7244	55.9753	56.056	54.296	55.3483	55.4423
2.13741	6.39814	7.03924	6.08123	6.1577	6.18853	6.02118	6.15496		2.13741	64.1685	47.7048	55.9543	56.0388	54.2756	55.3319	55.4283
2.1427	6.40139	7.04205	6.08459	6.1624	6.19194	6.02527	6.15904		2.1427	64.1329	47.6853	55.9332	56.0215	54.2552	55.3155	55.4143
2.14798	6.40463	7.04486	6.08795	6.16709	6.19534	6.02936	6.16312		2.14798	64.0974	47.6658	55.9122	56.0042	54.2348	55.2991	55.4004
2.15327	6.40787	7.04766	6.09129	6.17179	6.19874	6.03346	6.16719		2.15327	64.062	47.6465	55.8912	55.987	54.2144	55.2828	55.3864
2.15856	6.41109	7.05046	6.09464	6.17648	6.20213	6.03755	6.17127		2.15856	64.0266	47.6273	55.8701	55.9697	54.194	55.2664	55.3725
2.16384	6.4143	7.05325	6.09797	6.18117	6.20552	6.04164	6.17535		2.16384	63.9913	47.6081	55.849	55.9525	54.1735	55.2501	55.3586
2.16913	6.41751	7.05604	6.1013	6.18587	6.2089	6.04573	6.17943		2.16913	63.956	47.589	55.8279	55.9353	54.1531	55.2337	55.3447
2.17442	6.4207	7.05883	6.10463	6.19056	6.21228	6.04982	6.18351		2.17442	63.9208	47.5701	55.8068	55.9181	54.1326	55.2174	55.3308
2.1797	6.42389	7.0616	6.10795	6.19525	6.21565	6.05391	6.18759		2.1797	63.8856	47.5512	55.7857	55.9009	54.1121	55.2011	55.3169
2.18499	6.42706	7.06438	6.11126	6.19995	6.21902	6.058	6.19167		2.18499	63.8505	47.5324	55.7646	55.8837	54.0916	55.1847	55.3031
2.19028	6.43023	7.06715	6.11457	6.20464	6.22238	6.06209	6.19574		2.19028	63.8155	47.5136	55.7434	55.8665	54.0711	55.1684	55.2892
2.19557	6.43339	7.06992	6.11787	6.20933	6.22574	6.06618	6.19982		2.19557	63.7805	47.495	55.7222	55.8493	54.0506	55.1521	55.2754
2.20085	6.43654	7.07268	6.12117	6.21403	6.22909	6.07027	6.2039		2.20085	63.7455	47.4765	55.7011	55.8322	54.03	55.1358	55.2616
2.20614	6.43967	7.07543	6.12446	6.21872	6.23244	6.07436	6.20798		2.20614	63.7107	47.458	55.6799	55.815	54.0095	55.1195	55.2478
2.21143	6.4428	7.07818	6.12774	6.22342	6.23578	6.07845	6.21206		2.21143	63.6758	47.4396	55.6586	55.7979	53.9889	55.1033	55.2341
2.21671	6.44592	7.08093	6.13102	6.22811	6.23911	6.08254	6.21614		2.21671	63.6411	47.4214	55.6374	55.7808	53.9683	55.087	55.2203
2.222	6.44903	7.08367	6.13429	6.2328	6.24244	6.08663	6.22022		2.222	63.6063	47.4032	55.6162	55.7637	53.9477	55.0707	55.2066
2.22729	6.45213	7.08641	6.13755	6.2375	6.24576	6.09072	6.2243		2.22729	63.5717	47.3851	55.5949	55.7466	53.9271	55.0545	55.1928
2.23257	6.45522	7.08914	6.14081	6.24219	6.24908	6.09481	6.22837		2.23257	63.5371	47.3671	55.5736	55.7295	53.9064	55.0382	55.1791
2.23786	6.4583	7.09187	6.14407	6.24688	6.2524	6.0989	6.23245		2.23786	63.5025	47.3491	55.5523	55.7124	53.8858	55.022	55.1654
2.24315	6.46137	7.0946	6.14731	6.25158	6.25571	6.10299	6.23653		2.24315	63.4681	47.3313	55.531	55.6954	53.8651	55.0057	55.1517
2.24843	6.46443	7.09731	6.15056	6.25627	6.25901	6.10708	6.24061		2.24843	63.4336	47.3136	55.5097	55.6783	53.8444	54.9895	55.1381
2.25372	6.46748	7.10003	6.15379	6.26096	6.26231	6.11117	6.24469		2.25372	63.3993	47.2959	55.4884	55.6613	53.8237	54.9733	55.1244
2.25901	6.47053	7.10274	6.15702	6.26566	6.2656	6.11526	6.24877		2.25901	63.3649	47.2783	55.467	55.6442	53.803	54.957	55.1108
2.26429	6.47356	7.10544	6.16025	6.27035	6.26889	6.11935	6.25285		2.26429	63.3307	47.2609	55.4456	55.6272	53.7823	54.9408	55.0972
2.26958	6.47658	7.10814	6.16346	6.27505	6.27217	6.12344	6.25692		2.26958	63.2965	47.2435	55.4242	55.6102	53.7615	54.9246	55.0836
2.27487	6.47959	7.11084	6.16667	6.27974	6.27545	6.12753	6.261		2.27487	63.2624	47.2262	55.4028	55.5932	53.7408	54.9084	55.07
2.28016	6.48259	7.11353	6.16988	6.28443	6.27872	6.13162	6.26508		2.28016	63.2283	47.209	55.3814	55.5762	53.72	54.8922	55.0564
2.28544	6.48559	7.11621	6.17308	6.28913	6.28198	6.13571	6.26916		2.28544	63.1943	47.1919	55.36	55.5592	53.6992	54.8761	55.0428
2.29073	6.48857	7.11889	6.17627	6.29382	6.28524	6.1398	6.27324		2.29073	63.1603	47.1748	55.3385	55.5423	53.6784	54.8599	55.0293
2.29602	6.49154	7.12157	6.17946	6.29851	6.2885	6.14389	6.27732		2.29602	63.1264	47.1579	55.317	55.5253	53.6575	54.8437	55.0157
2.3013	6.49451	7.12424	6.18264	6.30321	6.29175	6.14798	6.2814		2.3013	63.0926	47.1411	55.2956	55.5084	53.6367	54.8275	55.0022
2.30659	6.49746	7.12691	6.18581	6.3079	6.29499	6.15207	6.28548		2.30659	63.0588	47.1243	55.274	55.4914	53.6158	54.8114	54.9887
2.31188	6.5004	7.12957	6.18898	6.31259	6.29823	6.15616	6.28955		2.31188	63.0251	47.1077	55.2525	55.4745	53.5949	54.7952	54.9752
2.31716	6.50333	7.13222	6.19215	6.31729	6.30146	6.16025	6.29363		2.31716	62.9914	47.0911	55.231	55.4576	53.574	54.7791	54.9618
2.32245	6.50626	7.13488	6.1953	6.32198	6.30469	6.16434	6.29771		2.32245	62.9578	47.0746	55.2094	55.4407	53.5531	54.7629	54.9483
2.32774	6.50917	7.13752	6.19845	6.32668	6.30791	6.16843	6.30179		2.32774	62.9243	47.0582	55.1878	55.4238	53.5322	54.7468	54.9349
2.33302	6.51207	7.14016	6.2016	6.33137	6.31113	6.17252	6.30587		2.33302	62.8908	47.0419	55.1662	55.4069	53.5112	54.7307	54.9214
2.33831	6.51497	7.1428	6.20474	6.33606	6.31434	6.17661	6.30995		2.33831	62.8574	47.0257	55.1446	55.3901	53.4903	54.7146	54.908
2.3436	6.51785	7.14543	6.20787	6.34076	6.31755	6.1807	6.31403		2.3436	62.8241	47.0096	55.123	55.3732	53.4693	54.6985	54.8946
2.34888	6.52072	7.14806	6.21099	6.34545	6.32075	6.18479	6.3181		2.34888	62.7908	46.9936	55.1013	55.3563	53.4483	54.6823	54.8812
2.35417	6.52359	7.15068	6.21411	6.35014	6.32394	6.18888	6.32218		2.35417	62.7576	46.9777	55.0797	55.3395	53.4273	54.6662	54.8679
2.35946	6.52644	7.1533	6.21723	6.35484	6.32713	6.19297	6.32626		2.35946	62.7244	46.9619	55.058	55.3227	53.4062	54.6502	54.8545
2.36475	6.52928	7.15592	6.22033	6.35953	6.33031	6.19706	6.33034		2.36475	62.6913	46.9461	55.0363	55.3058	53.3852	54.6341	54.8412
2.37003	6.53212	7.15852	6.22343	6.36423	6.33349	6.20115	6.33442		2.37003	62.6583	46.9305	55.0145	55.289	53.3641	54.618	54.8278
2.37532	6.53494	7.16113	6.22653	6.36892	6.33666	6.20524	6.3385		2.37532	62.6253	46.9149	54.9928	55.2722	53.343	54.6019	54.8145
2.38061	6.53775	7.16373	6.22962	6.37361	6.33983	6.20933	6.34258		2.38061	62.5924	46.8995	54.971	55.2554	53.3219	54.5858	54.8012
2.38589	6.54056	7.16632	6.2327	6.37831	6.34299	6.21342	6.34666		2.38589	62.5596	46.8841	54.9493	55.2386	53.3008	54.5698	54.7879
2.39118	6.54335	7.16891	6.23577	6.383	6.34615	6.21751	6.35073		2.39118	62.5268	46.8688	54.9275	55.2219	53.2796	54.5537	54.7747
2.39647	6.54613	7.17149	6.23884	6.38769	6.3493	6.2216	6.35481		2.39647	62.4941	46.8536	54.9056	55.2051	53.2585	54.5377	54.7614
2.40175	6.5489	7.17407	6.24191	6.39239	6.35244	6.22569	6.35889		2.40175	62.4615	46.8385	54.8838	55.1884	53.2373	54.5216	54.7482
2.40704	6.55166	7.17665	6.24496	6.39708	6.35558	6.22978	6.36297		2.40704	62.4289	46.8236	54.8619	55.1716	53.2161	54.5056	54.7349
2.41233	6.55442	7.17922	6.24801	6.40177	6.35872	6.23387	6.36705		2.41233	62.3964	46.8087	54.8401	55.1549	53.1949	54.4895	54.7217
2.41761	6.55716	7.18178	6.25106	6.40647	6.36184	6.23796	6.37113		2.41761	62.3639	46.7938	54.8182	55.1382	53.1736	54.4735	54.7085
2.4229	6.55989	7.18434	6.25409	6.41116	6.36497	6.24205	6.37521		2.4229	62.3315	46.7791	54.7963	55.1214	53.1524	54.4575	54.6953
2.42819	6.56261	7.18689	6.25713	6.41586	6.36808	6.24614	6.37928		2.42819	62.2992	46.7645	54.7743	55.1047	53.1311	54.4415	54.6822
2.43347	6.56532	7.18944	6.26015	6.42055	6.37119	6.25023	6.38336		2.43347	62.267	46.75	54.7524	55.088	53.1098	54.4254	54.669
2.43876	6.56802	7.19199	6.26317	6.42524	6.3743	6.25432	6.38744		2.43876	62.2348	46.7356	54.7304	55.0714	53.0885	54.4094	54.6559
2.44405	6.57071	7.19453	6.26618	6.42994	6.3774	6.25841	6.39152		2.44405	62.2026	46.7212	54.7084	55.0547	53.0671	54.3934	54.6427
2.44934	6.57339	7.19706	6.26919	6.43463	6.38049	6.2625	6.3956		2.44934	62.1706	46.707	54.6864	55.038	53.0458	54.3774	54.6296
2.45462	6.57606	7.19959	6.27219	6.43932	6.38358	6.26659	6.39968		2.45462	62.1386	46.6929	54.6644	55.0214	53.0244	54.3614	54.6165
2.45991	6.57871	7.20212	6.27518	6.44402	6.38667	6.27068	6.40376		2.45991	62.1067	46.6788	54.6423	55.0047	53.003	54.3454	54.6034
2.4652	6.58136	7.20464	6.27817	6.44871	6.38974	6.27477	6.40784		2.4652	62.0748	46.6649	54.6202	54.9881	52.9816	54.3295	54.5904
2.47048	6.584	7.20715	6.28115	6.4534	6.39281	6.27886	6.41191		2.47048	62.0431	46.651	54.5981	54.9714	52.9602	54.3135	54.5773
2.47577	6.58663	7.20966	6.28412	6.4581	6.39588	6.28295	6.41599		2.47577	62.0113	46.6372	54.576	54.9548	52.9387	54.2975	54.5643
2.48106	6.58924	7.21217	6.28709	6.46279	6.39894	6.28704	6.42007		2.48106	61.9797	46.6236	54.5539	54.9382	52.9173	54.2815	54.5512
2.48634	6.59185	7.21467	6.29005	6.46749	6.402	6.29113	6.42415		2.48634	61.9481	46.61	54.5317	54.9216	52.8958	54.2656	54.5382
2.49163	6.59445	7.21716	6.29301	6.47218	6.40504	6.29522	6.42823		2.49163	61.9166	46.5965	54.5095	54.905	52.8743	54.2496	54.5252
2.49692	6.59703	7.21965	6.29595	6.47687	6.40809	6.29931	6.43231		2.49692	61.8852	46.5832	54.4873	54.8884	52.8527	54.2337	54.5122
2.5022	6.5996	7.22214	6.2989	6.48157	6.41112	6.3034	6.43639		2.5022	61.8538	46.5699	54.4651	54.8719	52.8312	54.2177	54.4992
2.50749	6.60217	7.22462	6.30183	6.48626	6.41416	6.30749	6.44046		2.50749	61.8225	46.5567	54.4429	54.8553	52.8096	54.2018	54.4863
2.51278	6.60472	7.22709	6.30476	6.49095	6.41718	6.31158	6.44454		2.51278	61.7913	46.5436	54.4206	54.8388	52.788	54.1858	54.4733
2.51806	6.60726	7.22956	6.30768	6.49565	6.4202	6.31567	6.44862		2.51806	61.7601	46.5306	54.3983	54.8222	52.7664	54.1699	54.4604
2.52335	6.6098	7.23203	6.3106	6.50034	6.42322	6.31976	6.4527		2.52335	61.729	46.5177	54.376	54.8057	52.7447	54.154	54.4475
2.52864	6.61232	7.23449	6.31351	6.50503	6.42622	6.32385	6.45678		2.52864	61.698	46.505	54.3537	54.7891	52.7231	54.1381	54.4346
2.53393	6.61483	7.23694	6.31641	6.50973	6.42923	6.32794	6.46086		2.53393	61.6671	46.4923	54.3314	54.7726	52.7014	54.1221	54.4217
2.53921	6.61733	7.23939	6.31931	6.51442	6.43222	6.33203	6.46494		2.53921	61.6362	46.4797	54.309	54.7561	52.6797	54.1062	54.4088
2.5445	6.61982	7.24184	6.3222	6.51912	6.43522	6.33612	6.46902		2.5445	61.6054	46.4672	54.2866	54.7396	52.658	54.0903	54.3959
2.54979	6.6223	7.24428	6.32508	6.52381	6.4382	6.34021	6.47309		2.54979	61.5747	46.4547	54.2642	54.7231	52.6363	54.0744	54.3831
2.55507	6.62477	7.24671	6.32796	6.5285	6.44118	6.3443	6.47717		2.55507	61.544	46.4424	54.2417	54.7066	52.6145	54.0585	54.3702
2.56036	6.62722	7.24914	6.33083	6.5332	6.44415	6.34839	6.48125		2.56036	61.5134	46.4302	54.2193	54.6902	52.5927	54.0426	54.3574
2.56565	6.62967	7.25157	6.33369	6.53789	6.44712	6.35248	6.48533		2.56565	61.4829	46.4181	54.1968	54.6737	52.5709	54.0267	54.3446
2.57093	6.63211	7.25399	6.33655	6.54258	6.45008	6.35657	6.48941		2.57093	61.4524	46.4061	54.1743	54.6572	52.5491	54.0108	54.3318
2.57622	6.63453	7.2564	6.3394	6.54728	6.45304	6.36066	6.49349		2.57622	61.4221	46.3942	54.1518	54.6408	52.5272	53.9949	54.319
2.58151	6.63694	7.25881	6.34224	6.55197	6.45599	6.36475	6.49757		2.58151	61.3918	46.3824	54.1292	54.6243	52.5054	53.9791	54.3062
2.58679	6.63935	7.26122	6.34508	6.55666	6.45894	6.36884	6.50164		2.58679	61.3615	46.3707	54.1067	54.6079	52.4835	53.9632	54.2934
2.59208	6.64174	7.26362	6.34791	6.56136	6.46187	6.37294	6.50572		2.59208	61.3314	46.3591	54.0841	54.5915	52.4615	53.9473	54.2807
2.59737	6.64412	7.26601	6.35073	6.56605	6.46481	6.37703	6.5098		2.59737	61.3013	46.3475	54.0615	54.5751	52.4396	53.9315	54.268
2.60265	6.64649	7.2684	6.35355	6.57075	6.46773	6.38112	6.51388		2.60265	61.2713	46.3361	54.0388	54.5587	52.4177	53.9156	54.2552
2.60794	6.64885	7.27079	6.35636	6.57544	6.47066	6.38521	6.51796		2.60794	61.2414	46.3248	54.0162	54.5423	52.3957	53.8997	54.2425
2.61323	6.6512	7.27316	6.35916	6.58013	6.47357	6.3893	6.52204		2.61323	61.2115	46.3136	53.9935	54.5259	52.3737	53.8839	54.2298
2.61852	6.65354	7.27554	6.36196	6.58483	6.47648	6.39339	6.52612		2.61852	61.1817	46.3025	53.9708	54.5095	52.3516	53.868	54.2171
2.6238	6.65587	7.27791	6.36475	6.58952	6.47938	6.39748	6.5302		2.6238	61.152	46.2915	53.948	54.4931	52.3296	53.8522	54.2045
2.62909	6.65818	7.28027	6.36753	6.59421	6.48228	6.40157	6.53427		2.62909	61.1224	46.2805	53.9253	54.4768	52.3075	53.8363	54.1918
2.63438	6.66049	7.28263	6.37031	6.59891	6.48517	6.40566	6.53835		2.63438	61.0928	46.2697	53.9025	54.4604	52.2854	53.8205	54.1792
2.63966	6.66278	7.28498	6.37308	6.6036	6.48806	6.40975	6.54243		2.63966	61.0634	46.259	53.8797	54.4441	52.2633	53.8047	54.1665
2.64495	6.66506	7.28733	6.37584	6.60829	6.49094	6.41384	6.54651		2.64495	61.034	46.2484	53.8569	54.4277	52.2412	53.7888	54.1539
2.65024	6.66734	7.28967	6.3786	6.61299	6.49381	6.41793	6.55059		2.65024	61.0046	46.2379	53.834	54.4114	52.219	53.773	54.1413
2.65552	6.6696	7.29201	6.38135	6.61768	6.49668	6.42202	6.55467		2.65552	60.9754	46.2274	53.8111	54.3951	52.1968	53.7572	54.1287
2.66081	6.67185	7.29435	6.38409	6.62238	6.49954	6.42611	6.55875		2.66081	60.9462	46.2171	53.7882	54.3787	52.1746	53.7413	54.1161
2.6661	6.67408	7.29667	6.38683	6.62707	6.50239	6.4302	6.56282		2.6661	60.9171	46.2069	53.7653	54.3624	52.1524	53.7255	54.1036
2.67138	6.67631	7.299	6.38956	6.63176	6.50524	6.43429	6.5669		2.67138	60.8881	46.1968	53.7424	54.3461	52.1301	53.7097	54.091
2.67667	6.67853	7.30131	6.39228	6.63646	6.50809	6.43838	6.57098		2.67667	60.8591	46.1868	53.7194	54.3298	52.1078	53.6939	54.0785
2.68196	6.68073	7.30363	6.395	6.64115	6.51093	6.44247	6.57506		2.68196	60.8303	46.1769	53.6964	54.3136	52.0855	53.6781	54.0659
2.68724	6.68293	7.30593	6.3977	6.64584	6.51376	6.44656	6.57914		2.68724	60.8015	46.1671	53.6734	54.2973	52.0632	53.6623	54.0534
2.69253	6.68511	7.30823	6.40041	6.65054	6.51658	6.45065	6.58322		2.69253	60.7728	46.1574	53.6504	54.281	52.0408	53.6465	54.0409
2.69782	6.68728	7.31053	6.4031	6.65523	6.5194	6.45474	6.5873		2.69782	60.7441	46.1478	53.6273	54.2647	52.0185	53.6307	54.0284
2.70311	6.68944	7.31282	6.40579	6.65992	6.52222	6.45883	6.59138		2.70311	60.7156	46.1383	53.6042	54.2485	51.9961	53.6149	54.016
2.70839	6.69159	7.31511	6.40847	6.66462	6.52502	6.46292	6.59545		2.70839	60.6871	46.1289	53.5811	54.2322	51.9736	53.5991	54.0035
2.71368	6.69373	7.31739	6.41115	6.66931	6.52782	6.46701	6.59953		2.71368	60.6587	46.1196	53.5579	54.216	51.9512	53.5833	53.991
2.71897	6.69586	7.31966	6.41382	6.67401	6.53062	6.4711	6.60361		2.71897	60.6304	46.1104	53.5348	54.1998	51.9287	53.5675	53.9786
2.72425	6.69797	7.32194	6.41648	6.6787	6.53341	6.47519	6.60769		2.72425	60.6021	46.1013	53.5116	54.1836	51.9062	53.5517	53.9662
2.72954	6.70008	7.3242	6.41913	6.68339	6.53619	6.47928	6.61177		2.72954	60.574	46.0923	53.4883	54.1673	51.8837	53.536	53.9537
2.73483	6.70217	7.32646	6.42178	6.68809	6.53897	6.48337	6.61585		2.73483	60.5459	46.0834	53.4651	54.1511	51.8611	53.5202	53.9413
2.74011	6.70425	7.32872	6.42442	6.69278	6.54174	6.48746	6.61993		2.74011	60.5179	46.0746	53.4418	54.1349	51.8386	53.5044	53.9289
2.7454	6.70632	7.33097	6.42705	6.69747	6.54451	6.49155	6.624		2.7454	60.49	46.0659	53.4185	54.1187	51.816	53.4886	53.9166
2.75069	6.70838	7.33321	6.42968	6.70217	6.54726	6.49564	6.62808		2.75069	60.4622	46.0573	53.3952	54.1026	51.7934	53.4729	53.9042
2.75597	6.71043	7.33545	6.4323	6.70686	6.55002	6.49973	6.63216		2.75597	60.4344	46.0489	53.3719	54.0864	51.7707	53.4571	53.8918
2.76126	6.71246	7.33768	6.43491	6.71155	6.55276	6.50382	6.63624		2.76126	60.4067	46.0405	53.3485	54.0702	51.748	53.4413	53.8795
2.76655	6.71449	7.33991	6.43752	6.71625	6.5555	6.50791	6.64032		2.76655	60.3791	46.0322	53.3251	54.054	51.7253	53.4256	53.8672

## Sheet: MSCR
γ-time curves of different recycled asphalt in MSCR test
Time (s)	Shear strain γ (%)								MSCR test results of different recycled asphalt-R(τ)value				Traffic grade of asphalt
	Matrix asphalt	VO	VO+2%POE	VO+4%POE	VO+6%POE	VO+8%POE	5h aging asphalt		Asphalt type	Average percentage of recovery R			Asphalt type	Matrix Asphalt	Aged Asphalt	VO	VO+2%POE	VO+4%POE	VO+6%POE	VO+8%POE
200.02	85.4586	427.884	194.081	84.4661	58.8727	28.6525	19.1017			0.1kPa	3.2kPa		Jnr3.2kPa(1/kPa)	0.6166	0.1562	2.7532	1.3042	0.6006	0.4112	0.2481
200.12	129.66	510.29	242.265	127.612	94.5652	69.1183	46.0789		Matrix asphalt	49.19	29.48		Jnr-diff(%)	47.23	43.4	28.99	34.91	45.04	43.92	46.07
200.22	161.969	595.127	284.981	159.185	119.677	97.7642	65.1761		VO	9.42	0.32		Traffic grade	V	E	S	H	V	E	E
200.32	190.168	680.052	325.958	186.737	141.357	122.74	81.8263		VO+2%POE	19.24	3.85
200.42	216.212	766.219	366.705	212.189	161.168	145.799	97.1996		VO+4%POE	48.63	29.25				S-denotes standard designation
200.52	240.941	853.302	407.684	236.353	179.775	167.569	111.712		VO+6%POE	54.91	37.47				H-denotes high designation
200.62	264.814	940.992	449.041	259.646	197.555	188.345	125.563		VO+8%POE	82.7	65.53				V-denotes very high designation
200.72	288.305	1030.03	491.139	282.585	214.886	208.488	138.992		5h aging asphalt	92.15	70.62				E-denotes extremely high designation
200.82	311.146	1118.55	533.113	304.889	231.582	227.69	151.793
200.92	333.722	1207.28	575.328	326.908	247.947	246.239	164.159
201.02	356.106	1296.2	617.713	348.752	264.038	264.196	176.131		MSCR test results of different recycled asphalt-Jnr(τ)value
201.12	336.137	1299.85	611.988	329.433	246.259	240.362	160.241		Asphalt type	Non-recoverable creep compliance Jnr(1/kPa)
201.22	326.861	1297.23	609.057	320.461	238.111	228.523	152.349			Jnr0.1kPa(1/kPa)	Jnr3.2kPa(1/kPa)
201.32	320.724	1296.08	607.485	314.529	232.634	220.129	146.753		Matrix asphalt	0.4188	0.6166		R-Average percentage of recovery
201.42	316.106	1295.39	606.468	310.058	228.473	213.663	142.442		VO	2.1344	2.7532		Jnr-Non-recoverable creep compliance
201.52	312.378	1294.92	605.725	306.488	225.121	208.341	138.894		VO+2%POE	0.9667	1.3042
201.62	309.34	1294.58	605.16	303.519	222.318	203.853	135.902		VO+4%POE	0.4141	0.6006
201.72	306.674	1294.31	604.705	300.941	219.896	199.828	133.219		VO+6%POE	0.2857	0.4112
201.82	304.43	1294.1	604.341	298.765	217.799	196.375	130.917		VO+8%POE	0.1148	0.2481
201.92	302.425	1293.93	604.037	296.833	215.949	193.244	128.83		5h aging asphalt	0.0836	0.1562
202.02	300.625	1293.78	603.776	295.111	214.295	190.381	126.921
202.12	299.022	1293.67	603.548	293.556	212.795	187.793	125.195
202.22	297.583	1293.55	603.341	292.123	211.434	185.407	123.605
202.32	296.253	1293.45	603.169	290.846	210.192	183.205	122.137
202.42	295.03	1293.38	603.011	289.679	209.042	181.174	120.782
202.52	293.891	1293.32	602.867	288.594	207.978	179.254	119.503
202.62	292.859	1293.24	602.748	287.592	206.993	177.454	118.303
202.72	291.889	1293.2	602.621	286.655	206.072	175.759	117.173
202.82	290.97	1293.14	602.523	285.777	205.208	174.144	116.096
202.92	290.13	1293.08	602.429	284.954	204.402	172.647	115.098
203.02	289.333	1293.06	602.328	284.19	203.641	171.193	114.129
203.12	288.571	1293.01	602.251	283.454	202.92	169.838	113.226
203.22	287.876	1292.97	602.166	282.78	202.248	168.546	112.364
203.32	287.203	1292.94	602.092	282.135	201.601	167.286	111.524
203.42	286.568	1292.9	602.026	281.517	200.986	166.101	110.734
203.52	285.962	1292.88	601.96	280.936	200.409	164.957	109.971
203.62	285.385	1292.85	601.899	280.382	199.849	163.858	109.239
203.72	284.838	1292.83	601.845	279.855	199.317	162.799	108.532
203.82	284.306	1292.79	601.794	279.349	198.813	161.782	107.855
203.92	283.814	1292.77	601.739	278.861	198.325	160.799	107.199
204.02	283.335	1292.76	601.691	278.403	197.861	159.843	106.562
204.12	282.874	1292.74	601.648	277.963	197.415	158.928	105.952
204.22	282.435	1292.72	601.594	277.54	196.981	158.048	105.365
204.32	282.012	1292.69	601.565	277.134	196.57	157.185	104.79
204.42	281.604	1292.68	601.52	276.739	196.172	156.352	104.234
204.52	281.209	1292.66	601.479	276.366	195.786	155.547	103.698
204.62	280.835	1292.65	601.455	276.001	195.418	154.772	103.182
204.72	280.475	1292.64	601.414	275.651	195.06	154.004	102.669
204.82	280.119	1292.63	601.379	275.318	194.715	153.265	102.177
204.92	279.782	1292.61	601.349	274.988	194.381	152.554	101.703
205.02	279.454	1292.6	601.317	274.672	194.055	151.855	101.237
205.12	279.141	1292.59	601.293	274.371	193.746	151.17	100.78
205.22	278.834	1292.58	601.263	274.075	193.443	150.502	100.335
205.32	278.535	1292.57	601.232	273.791	193.145	149.859	99.9058
205.42	278.249	1292.56	601.207	273.51	192.86	149.225	99.4835
205.52	277.969	1292.54	601.178	273.245	192.586	148.605	99.0698
205.62	277.701	1292.53	601.157	272.988	192.316	148.005	98.6697
205.72	277.437	1292.53	601.133	272.736	192.052	147.416	98.2774
205.82	277.178	1292.52	601.109	272.49	191.798	146.834	97.8891
205.92	276.934	1292.51	601.076	272.248	191.549	146.276	97.5173
206.02	276.692	1292.5	601.064	272.021	191.306	145.725	97.1502
206.12	276.46	1292.49	601.045	271.794	191.076	145.183	96.7885
206.22	276.228	1292.49	601.015	271.579	190.846	144.655	96.4367
206.32	276.007	1292.47	601.004	271.365	190.619	144.131	96.0874
206.42	275.792	1292.47	600.979	271.154	190.406	143.622	95.7482
206.52	275.579	1292.47	600.954	270.953	190.19	143.125	95.417
206.62	275.375	1292.46	600.947	270.753	189.98	142.641	95.0941
206.72	275.176	1292.46	600.925	270.56	189.781	142.164	94.7757
206.82	274.98	1292.45	600.908	270.378	189.584	141.691	94.4606
206.92	274.789	1292.44	600.888	270.193	189.391	141.229	94.1529
207.02	274.6	1292.44	600.872	270.013	189.203	140.777	93.8512
207.12	274.416	1292.43	600.862	269.84	189.016	140.326	93.5508
207.22	274.241	1292.41	600.84	269.668	188.835	139.892	93.2614
207.32	274.068	1292.42	600.825	269.502	188.656	139.462	92.9744
207.42	273.897	1292.41	600.815	269.336	188.483	139.04	92.6934
207.52	273.732	1292.4	600.799	269.176	188.318	138.619	92.4126
207.62	273.567	1292.41	600.785	269.025	188.149	138.213	92.1422
207.72	273.409	1292.4	600.772	268.872	187.988	137.814	91.876
207.82	273.252	1292.39	600.763	268.722	187.828	137.416	91.6106
207.92	273.098	1292.41	600.744	268.578	187.671	137.024	91.3491
208.02	272.949	1292.39	600.734	268.433	187.517	136.642	91.0948
208.12	272.803	1292.39	600.718	268.293	187.367	136.264	90.8425
208.22	272.661	1292.38	600.698	268.156	187.219	135.891	90.5938
208.32	272.52	1292.37	600.699	268.022	187.075	135.52	90.3464
208.42	272.383	1292.36	600.685	267.885	186.935	135.164	90.1093
208.52	272.247	1292.37	600.667	267.759	186.795	134.803	89.8688
208.62	272.115	1292.36	600.662	267.632	186.656	134.455	89.6368
208.72	271.984	1292.37	600.645	267.506	186.526	134.107	89.405
208.82	271.855	1292.36	600.639	267.39	186.394	133.764	89.1762
208.92	271.729	1292.35	600.627	267.264	186.259	133.433	88.9554
209.02	271.606	1292.36	600.614	267.147	186.135	133.095	88.7299
209.12	271.484	1292.36	600.606	267.034	186.009	132.769	88.5126
209.22	271.367	1292.33	600.591	266.918	185.883	132.448	88.2983
209.32	271.251	1292.34	600.582	266.809	185.767	132.13	88.0865
209.42	271.137	1292.34	600.579	266.697	185.646	131.811	87.8743
209.52	271.025	1292.34	600.569	266.586	185.528	131.501	87.6675
209.62	270.914	1292.33	600.558	266.485	185.416	131.195	87.4633
209.72	270.805	1292.32	600.549	266.379	185.301	130.894	87.2626
209.82	270.699	1292.32	600.54	266.278	185.191	130.594	87.0629
209.92	270.592	1292.33	600.531	266.18	185.079	130.297	86.8646
210.02	270.489	1292.32	600.531	266.082	184.971	130.001	86.6672
210.12	314.813	1375.39	649.087	309.246	220.682	170.448	113.632
210.22	347.285	1461.08	692.293	340.853	245.737	198.946	132.63
210.32	375.745	1546.87	733.843	368.568	267.391	223.566	149.044
210.42	402.183	1633.83	775.14	394.268	287.242	246.102	164.068
210.52	427.401	1721.49	816.656	418.786	305.942	267.224	178.149
210.62	451.838	1809.53	858.502	442.537	323.863	287.253	191.502
210.72	476.016	1898.7	901.068	465.998	341.405	306.586	204.391
210.82	499.616	1987.19	943.501	488.904	358.364	324.993	216.662
210.92	522.989	2075.87	986.134	511.567	375.007	342.756	228.504
211.02	546.24	2164.84	1028.92	534.086	391.424	359.932	239.955
211.12	526.397	2168.66	1023.24	515.028	373.579	335.463	223.642
211.22	517.168	2166.09	1020.32	506.077	365.291	323.134	215.423
211.32	511.071	2164.89	1018.77	500.243	359.77	314.495	209.663
211.42	506.444	2164.22	1017.76	495.878	355.562	307.78	205.187
211.52	502.816	2163.75	1017.03	492.343	352.157	302.163	201.442
211.62	499.738	2163.41	1016.48	489.421	349.333	297.353	198.236
211.72	497.141	2163.12	1016.02	486.894	346.857	293.112	195.408
211.82	494.861	2162.94	1015.67	484.702	344.713	289.374	192.916
211.92	492.894	2162.76	1015.38	482.806	342.814	285.98	190.653
212.02	491.119	2162.6	1015.12	481.114	341.09	282.952	188.634
212.12	489.522	2162.51	1014.89	479.584	339.572	280.137	186.758
212.22	488.072	2162.41	1014.71	478.187	338.167	277.547	185.031
212.32	486.751	2162.28	1014.54	476.921	336.858	275.137	183.425
212.42	485.527	2162.24	1014.38	475.756	335.685	272.884	181.923
212.52	484.418	2162.16	1014.26	474.678	334.592	270.772	180.515
212.62	483.38	2162.07	1014.13	473.684	333.553	268.786	179.19
212.72	482.402	2162.03	1014	472.758	332.605	266.887	177.925
212.82	481.509	2161.99	1013.95	471.881	331.714	265.107	176.738
212.92	480.658	2161.93	1013.83	471.076	330.864	263.433	175.622
213.02	479.856	2161.9	1013.72	470.315	330.078	261.824	174.549
213.12	479.112	2161.86	1013.66	469.601	329.316	260.285	173.524
213.22	478.418	2161.83	1013.58	468.92	328.618	258.812	172.542
213.32	477.745	2161.8	1013.49	468.292	327.943	257.415	171.61
213.42	477.114	2161.76	1013.44	467.683	327.299	256.062	170.708
213.52	476.512	2161.73	1013.38	467.099	326.687	254.755	169.837
213.62	475.939	2161.7	1013.31	466.553	326.105	253.487	168.991
213.72	475.385	2161.67	1013.26	466.028	325.547	252.29	168.193
213.82	474.867	2161.65	1013.21	465.533	325.006	251.117	167.411
213.92	474.371	2161.65	1013.16	465.062	324.494	249.988	166.659
214.02	473.895	2161.61	1013.11	464.6	324.006	248.884	165.922
214.12	473.44	2161.62	1013.07	464.163	323.534	247.833	165.222
214.22	472.999	2161.59	1013.02	463.743	323.083	246.805	164.537
214.32	472.573	2161.55	1012.99	463.339	322.638	245.806	163.871
214.42	472.171	2161.56	1012.94	462.955	322.222	244.84	163.226
214.52	471.785	2161.54	1012.91	462.584	321.818	243.887	162.591
214.62	471.408	2161.51	1012.87	462.223	321.417	242.978	161.986
214.72	471.046	2161.52	1012.82	461.877	321.041	242.086	161.39
214.82	470.695	2161.51	1012.81	461.549	320.674	241.213	160.809
214.92	470.361	2161.49	1012.78	461.223	320.312	240.355	160.236
215.02	470.03	2161.48	1012.74	460.911	319.975	239.529	159.686
215.12	469.717	2161.47	1012.72	460.61	319.641	238.722	159.148
215.22	469.417	2161.45	1012.69	460.318	319.316	237.939	158.626
215.32	469.122	2161.45	1012.65	460.042	319.005	237.165	158.11
215.42	468.83	2161.44	1012.64	459.769	318.694	236.413	157.609
215.52	468.554	2161.44	1012.61	459.495	318.397	235.67	157.114
215.62	468.287	2161.43	1012.59	459.243	318.114	234.953	156.635
215.72	468.026	2161.41	1012.56	458.995	317.836	234.241	156.16
215.82	467.772	2161.4	1012.54	458.75	317.561	233.54	155.693
215.92	467.527	2161.41	1012.51	458.523	317.294	232.867	155.245
216.02	467.287	2161.38	1012.5	458.292	317.035	232.203	154.802
216.12	467.054	2161.39	1012.48	458.071	316.784	231.539	154.36
216.22	466.829	2161.39	1012.46	457.852	316.541	230.907	153.938
216.32	466.606	2161.36	1012.44	457.642	316.301	230.267	153.511
216.42	466.394	2161.38	1012.41	457.439	316.063	229.659	153.106
216.52	466.184	2161.36	1012.4	457.238	315.839	229.051	152.701
216.62	465.978	2161.35	1012.39	457.044	315.612	228.454	152.303
216.72	465.78	2161.36	1012.35	456.854	315.394	227.867	151.911
216.82	465.584	2161.34	1012.34	456.67	315.182	227.29	151.527
216.92	465.396	2161.35	1012.32	456.49	314.969	226.717	151.145
217.02	465.214	2161.36	1012.3	456.31	314.771	226.165	150.777
217.12	465.033	2161.34	1012.31	456.143	314.571	225.616	150.41
217.22	464.854	2161.33	1012.28	455.975	314.371	225.07	150.047
217.32	464.683	2161.31	1012.25	455.815	314.185	224.546	149.697
217.42	464.514	2161.31	1012.25	455.654	313.996	224.021	149.347
217.52	464.35	2161.32	1012.24	455.487	313.815	223.503	149.002
217.62	464.187	2161.31	1012.23	455.341	313.638	222.99	148.66
217.72	464.03	2161.3	1012.21	455.19	313.459	222.495	148.33
217.82	463.879	2161.3	1012.21	455.039	313.284	222.001	148.001
217.92	463.726	2161.32	1012.18	454.904	313.115	221.516	147.678
218.02	463.578	2161.3	1012.17	454.761	312.951	221.04	147.36
218.12	463.432	2161.3	1012.17	454.616	312.785	220.559	147.04
218.22	463.29	2161.31	1012.15	454.486	312.629	220.096	146.73
218.32	463.152	2161.27	1012.15	454.357	312.474	219.64	146.426
218.42	463.015	2161.29	1012.12	454.23	312.317	219.183	146.122
218.52	462.881	2161.29	1012.11	454.101	312.171	218.734	145.823
218.62	462.753	2161.26	1012.12	453.976	312.021	218.294	145.529
218.72	462.625	2161.28	1012.09	453.855	311.873	217.856	145.237
218.82	462.499	2161.28	1012.1	453.734	311.731	217.424	144.95
218.92	462.377	2161.28	1012.08	453.619	311.583	216.996	144.664
219.02	462.257	2161.27	1012.06	453.501	311.451	216.581	144.388
219.12	462.136	2161.26	1012.06	453.391	311.316	216.164	144.109
219.22	462.017	2161.27	1012.06	453.278	311.178	215.754	143.836
219.32	461.902	2161.26	1012.03	453.172	311.051	215.35	143.566
219.42	461.791	2161.25	1012.03	453.065	310.92	214.947	143.298
219.52	461.68	2161.25	1012.02	452.956	310.791	214.549	143.032
219.62	461.568	2161.26	1012.01	452.857	310.671	214.162	142.775
219.72	461.462	2161.26	1012	452.756	310.543	213.773	142.515
219.82	461.357	2161.26	1012	452.653	310.42	213.388	142.259
219.92	461.257	2161.26	1011.99	452.563	310.301	213.014	142.009
220.02	461.154	2161.23	1011.97	452.461	310.183	212.639	141.759
220.12	505.821	2244.38	1060.8	495.756	346.032	253.13	168.753
220.22	538.677	2330.37	1104.28	527.586	371.29	281.557	187.705
220.32	567.56	2416.42	1146.05	555.538	393.179	306.053	204.035
220.42	594.428	2503.69	1187.59	581.559	413.301	328.453	218.969
220.52	620.107	2591.65	1229.35	606.415	432.321	349.407	232.938
220.62	645.025	2680.02	1271.44	630.524	450.567	369.239	246.159
220.72	669.676	2769.71	1314.22	654.387	468.436	388.373	258.915
220.82	693.755	2858.73	1356.86	677.68	485.731	406.573	271.049
220.92	717.609	2948.01	1399.66	700.748	502.725	424.135	282.757
221.02	741.323	3037.5	1442.58	723.677	519.497	441.153	294.102
221.12	721.655	3041.48	1436.98	704.655	501.764	416.714	277.81
221.22	712.526	3038.93	1434.12	696.008	493.591	404.155	269.437
221.32	706.458	3037.79	1432.52	690.236	488.11	395.519	263.679
221.42	701.959	3037.05	1431.56	685.87	483.929	388.592	259.061
221.52	698.395	3036.62	1430.84	682.445	480.544	382.974	255.316
221.62	695.382	3036.31	1430.29	679.581	477.732	378.105	252.07
221.72	692.839	3035.99	1429.84	677.096	475.263	373.794	249.196
221.82	690.629	3035.82	1429.48	674.97	473.133	370.01	246.673
221.92	688.676	3035.61	1429.18	673.154	471.289	366.555	244.37
222.02	686.966	3035.43	1428.89	671.467	469.61	363.431	242.287
222.12	685.412	3035.37	1428.68	669.979	468.075	360.604	240.403
222.22	684.002	3035.26	1428.51	668.644	466.7	357.93	238.62
222.32	682.721	3035.18	1428.32	667.421	465.437	355.481	236.987
222.42	681.532	3035.06	1428.18	666.277	464.252	353.159	235.439
222.52	680.458	3035.01	1428.05	665.257	463.178	350.993	233.995
222.62	679.448	3034.99	1427.93	664.277	462.164	348.969	232.646
222.72	678.517	3034.89	1427.79	663.387	461.229	347.04	231.36
222.82	677.648	3034.82	1427.72	662.544	460.35	345.214	230.143
222.92	676.825	3034.78	1427.6	661.767	459.51	343.47	228.98
223.02	676.066	3034.72	1427.46	661.043	458.743	341.801	227.868
223.12	675.332	3034.7	1427.42	660.338	457.996	340.209	226.806
223.22	674.663	3034.68	1427.36	659.71	457.298	338.692	225.795
223.32	674.023	3034.67	1427.26	659.091	456.644	337.229	224.819
223.42	673.415	3034.61	1427.23	658.503	456.009	335.822	223.881
223.52	672.833	3034.6	1427.16	657.951	455.4	334.473	222.982
223.62	672.284	3034.57	1427.09	657.433	454.841	333.184	222.123
223.72	671.762	3034.5	1427.04	656.93	454.287	331.916	221.277
223.82	671.26	3034.51	1427	656.447	453.754	330.704	220.469
223.92	670.782	3034.47	1426.93	655.998	453.254	329.527	219.685
224.02	670.33	3034.44	1426.89	655.569	452.773	328.384	218.923
224.12	669.891	3034.46	1426.84	655.133	452.314	327.281	218.187
224.22	669.471	3034.44	1426.82	654.746	451.861	326.202	217.468
224.32	669.068	3034.43	1426.77	654.364	451.441	325.154	216.769
224.42	668.682	3034.39	1426.73	653.984	451.023	324.14	216.094
224.52	668.314	3034.38	1426.7	653.643	450.622	323.156	215.437
224.62	667.956	3034.38	1426.66	653.294	450.245	322.189	214.793
224.72	667.612	3034.33	1426.62	652.962	449.867	321.25	214.167
224.82	667.278	3034.32	1426.6	652.648	449.513	320.337	213.558
224.92	666.955	3034.33	1426.56	652.348	449.162	319.44	212.96
225.02	666.652	3034.33	1426.51	652.047	448.828	318.554	212.369
225.12	666.353	3034.28	1426.5	651.763	448.504	317.701	211.801
225.22	666.066	3034.31	1426.48	651.494	448.184	316.873	211.249
225.32	665.783	3034.28	1426.42	651.227	447.879	316.067	210.711
225.42	665.512	3034.24	1426.42	650.968	447.582	315.258	210.172
225.52	665.248	3034.28	1426.4	650.716	447.28	314.483	209.655
225.62	664.992	3034.28	1426.34	650.476	447.01	313.709	209.14
225.72	664.752	3034.21	1426.36	650.239	446.731	312.963	208.642
225.82	664.512	3034.25	1426.32	650.009	446.463	312.229	208.153
225.92	664.275	3034.24	1426.27	649.794	446.21	311.505	207.67
226.02	664.047	3034.24	1426.29	649.578	445.953	310.785	207.19
226.12	663.827	3034.23	1426.27	649.353	445.707	310.099	206.732
226.22	663.618	3034.2	1426.24	649.172	445.471	309.415	206.277
226.32	663.412	3034.21	1426.21	648.969	445.235	308.746	205.831
226.42	663.208	3034.17	1426.21	648.762	445.006	308.078	205.385
226.52	663.012	3034.18	1426.19	648.592	444.779	307.438	204.958
226.62	662.816	3034.18	1426.17	648.406	444.566	306.792	204.528
226.72	662.631	3034.2	1426.16	648.218	444.35	306.176	204.117
226.82	662.451	3034.16	1426.14	648.054	444.14	305.551	203.701
226.92	662.274	3034.19	1426.11	647.879	443.937	304.945	203.297
227.02	662.104	3034.19	1426.09	647.716	443.74	304.346	202.898
227.12	661.933	3034.16	1426.07	647.553	443.552	303.756	202.504
227.22	661.764	3034.17	1426.07	647.401	443.356	303.18	202.12
227.32	661.601	3034.16	1426.02	647.249	443.174	302.608	201.739
227.42	661.441	3034.11	1426.05	647.099	442.991	302.045	201.363
227.52	661.292	3034.15	1426.03	646.957	442.805	301.487	200.991
227.62	661.14	3034.15	1425.99	646.811	442.641	300.938	200.625
227.72	660.99	3034.12	1426.01	646.663	442.463	300.4	200.266
227.82	660.848	3034.12	1426	646.528	442.291	299.872	199.915
227.92	660.706	3034.11	1425.95	646.398	442.139	299.349	199.566
228.02	660.572	3034.15	1425.97	646.265	441.974	298.829	199.219
228.12	660.435	3034.1	1425.95	646.13	441.811	298.316	198.877
228.22	660.301	3034.1	1425.92	646.02	441.665	297.813	198.542
228.32	660.172	3034.11	1425.95	645.897	441.506	297.313	198.209
228.42	660.046	3034.08	1425.93	645.767	441.352	296.827	197.885
228.52	659.923	3034.07	1425.91	645.661	441.205	296.33	197.553
228.62	659.801	3034.11	1425.89	645.54	441.066	295.857	197.238
228.72	659.679	3034.11	1425.88	645.416	440.929	295.387	196.924
228.82	659.567	3034.07	1425.87	645.325	440.788	294.913	196.609
228.92	659.454	3034.1	1425.85	645.207	440.652	294.452	196.301
229.02	659.338	3034.1	1425.84	645.09	440.515	293.997	195.998
229.12	659.23	3034.06	1425.84	644.99	440.379	293.543	195.696
229.22	659.119	3034.08	1425.83	644.894	440.254	293.097	195.398
229.32	659.017	3034.09	1425.82	644.792	440.125	292.655	195.103
229.42	658.909	3034.03	1425.81	644.696	440	292.216	194.811
229.52	658.805	3034.06	1425.82	644.599	439.871	291.78	194.52
229.62	658.706	3034.07	1425.78	644.501	439.756	291.36	194.24
229.72	658.606	3034.08	1425.8	644.405	439.639	290.94	193.96
229.82	658.509	3034.07	1425.79	644.319	439.51	290.516	193.678
229.92	658.412	3034.06	1425.75	644.229	439.388	290.102	193.401
230.02	658.319	3034.07	1425.78	644.139	439.288	289.691	193.127
230.12	703.198	3117.28	1474.66	687.602	475.284	330.254	220.17
230.22	736.219	3203.42	1518.19	719.557	500.675	358.674	239.116
230.32	765.242	3289.79	1560.13	747.653	522.703	383.146	255.43
230.42	792.252	3377.37	1601.83	773.774	542.967	405.508	270.339
230.52	818.068	3465.7	1643.75	798.757	562.122	426.407	284.271
230.62	843.138	3554.53	1686.03	822.97	580.523	446.233	297.488
230.72	867.929	3644.52	1729.02	846.907	598.556	465.356	310.238
230.82	892.133	3733.77	1771.82	870.334	616.008	483.544	322.363
230.92	916.135	3823.36	1814.85	893.491	633.172	501.116	334.077
231.02	939.98	3913.21	1858.06	916.5	650.124	518.14	345.426
231.12	920.398	3917.26	1852.47	897.7	632.471	493.659	329.106
231.22	911.298	3914.76	1849.57	888.959	624.357	481.081	320.721
231.32	905.314	3913.61	1848.06	883.208	618.907	472.439	314.96
231.42	900.838	3912.94	1847.03	878.909	614.767	465.578	310.385
231.52	897.226	3912.45	1846.29	875.467	611.396	459.875	306.583
231.62	894.292	3912.1	1845.75	872.59	608.627	454.947	303.298
231.72	891.75	3911.86	1845.32	870.164	606.189	450.638	300.425
231.82	889.567	3911.6	1844.96	868.082	604.125	446.875	297.917
231.92	887.65	3911.45	1844.63	866.226	602.274	443.434	295.623
232.02	885.925	3911.34	1844.4	864.595	600.616	440.278	293.519
232.12	884.404	3911.19	1844.2	863.128	599.117	437.398	291.599
232.22	883.005	3911.05	1843.95	861.802	597.754	434.727	289.818
232.32	881.736	3911	1843.83	860.584	596.51	432.275	288.183
232.42	880.588	3910.95	1843.67	859.464	595.35	429.935	286.624
232.52	879.515	3910.83	1843.48	858.441	594.291	427.752	285.168
232.62	878.523	3910.82	1843.4	857.494	593.298	425.699	283.799
232.72	877.612	3910.75	1843.29	856.6	592.374	423.754	282.503
232.82	876.755	3910.6	1843.16	855.788	591.506	421.904	281.269
232.92	875.941	3910.63	1843.1	855.027	590.685	420.142	280.095
233.02	875.199	3910.62	1843.01	854.269	589.93	418.465	278.977
233.12	874.489	3910.51	1842.92	853.636	589.202	416.878	277.919
233.22	873.837	3910.5	1842.83	852.995	588.524	415.33	276.887
233.32	873.201	3910.46	1842.79	852.362	587.876	413.852	275.902
233.42	872.6	3910.46	1842.73	851.822	587.255	412.45	274.967
233.52	872.035	3910.44	1842.62	851.267	586.667	411.084	274.056
233.62	871.494	3910.38	1842.57	850.745	586.111	409.74	273.16
233.72	870.991	3910.4	1842.52	850.251	585.572	408.468	272.312
233.82	870.492	3910.29	1842.43	849.798	585.055	407.233	271.489
233.92	870.035	3910.29	1842.41	849.352	584.564	406.029	270.686
234.02	869.587	3910.32	1842.37	848.916	584.095	404.879	269.92
234.12	869.156	3910.32	1842.34	848.514	583.648	403.768	269.179
234.22	868.751	3910.22	1842.27	848.124	583.215	402.666	268.444
234.32	868.361	3910.28	1842.26	847.741	582.79	401.596	267.731
234.42	867.982	3910.28	1842.23	847.394	582.388	400.571	267.047
234.52	867.625	3910.2	1842.14	847.053	582.003	399.56	266.373
234.62	867.264	3910.21	1842.16	846.708	581.625	398.573	265.715
234.72	866.934	3910.19	1842.11	846.384	581.265	397.627	265.085
234.82	866.617	3910.12	1842.03	846.088	580.915	396.697	264.465
234.92	866.303	3910.18	1842.05	845.784	580.582	395.776	263.851
235.02	866.007	3910.17	1842.03	845.477	580.248	394.876	263.25
235.12	865.711	3910.12	1841.98	845.236	579.933	394.017	262.678
235.22	865.433	3910.14	1841.96	844.958	579.622	393.153	262.102
235.32	865.161	3910.14	1841.92	844.675	579.326	392.326	261.55
235.42	864.899	3910.15	1841.9	844.448	579.04	391.508	261.005
235.52	864.645	3910.1	1841.86	844.205	578.758	390.716	260.477
235.62	864.397	3910.08	1841.85	843.943	578.485	389.925	259.95
235.72	864.161	3910.09	1841.84	843.743	578.215	389.159	259.439
235.82	863.928	3910.07	1841.78	843.516	577.962	388.407	258.938
235.92	863.703	3910.05	1841.76	843.292	577.713	387.657	258.438
236.02	863.484	3910.08	1841.77	843.08	577.463	386.937	257.958
236.12	863.275	3910.08	1841.74	842.884	577.226	386.218	257.478
236.22	863.067	3910.04	1841.72	842.693	576.995	385.513	257.008
236.32	862.868	3910.1	1841.71	842.492	576.767	384.823	256.548
236.42	862.667	3910.07	1841.7	842.313	576.551	384.154	256.102
236.52	862.477	3910.01	1841.65	842.13	576.332	383.481	255.654
236.62	862.296	3910.03	1841.67	841.946	576.123	382.829	255.219
236.72	862.113	3910.06	1841.66	841.785	575.918	382.173	254.782
236.82	861.936	3909.99	1841.6	841.612	575.714	381.549	254.366
236.92	861.764	3910.03	1841.63	841.449	575.522	380.912	253.941
237.02	861.601	3910.01	1841.59	841.291	575.325	380.303	253.535
237.12	861.442	3909.99	1841.52	841.141	575.138	379.701	253.134
237.22	861.283	3910	1841.57	840.991	574.957	379.105	252.737
237.32	861.126	3910.02	1841.55	840.829	574.778	378.507	252.338
237.42	860.971	3910.02	1841.49	840.702	574.605	377.934	251.956
237.52	860.822	3909.96	1841.51	840.55	574.424	377.362	251.575
237.62	860.678	3909.97	1841.5	840.386	574.259	376.787	251.191
237.72	860.537	3910.01	1841.45	840.287	574.095	376.237	250.825
237.82	860.402	3909.96	1841.47	840.147	573.935	375.682	250.454
237.92	860.269	3909.97	1841.46	839.998	573.777	375.135	250.09
238.02	860.129	3909.97	1841.46	839.894	573.622	374.605	249.737
238.12	860.004	3909.99	1841.41	839.773	573.469	374.078	249.385
238.22	859.872	3909.92	1841.43	839.646	573.324	373.55	249.034
238.32	859.754	3910	1841.42	839.532	573.173	373.04	248.693
238.42	859.633	3909.99	1841.38	839.407	573.03	372.528	248.352
238.52	859.506	3909.91	1841.39	839.296	572.888	372.03	248.02
238.62	859.389	3909.96	1841.39	839.182	572.749	371.525	247.683
238.72	859.277	3909.97	1841.35	839.079	572.616	371.038	247.359
238.82	859.171	3909.91	1841.33	838.971	572.478	370.557	247.038
238.92	859.065	3909.98	1841.35	838.858	572.351	370.071	246.714
239.02	858.949	3909.92	1841.37	838.758	572.225	369.588	246.392
239.12	858.843	3909.97	1841.29	838.658	572.099	369.128	246.085
239.22	858.741	3909.92	1841.35	838.565	571.972	368.669	245.779
239.32	858.638	3909.93	1841.33	838.473	571.849	368.199	245.466
239.42	858.543	3909.96	1841.26	838.387	571.728	367.753	245.169
239.52	858.437	3909.88	1841.31	838.277	571.614	367.295	244.863
239.62	858.345	3909.9	1841.3	838.183	571.496	366.841	244.561
239.72	858.251	3909.93	1841.25	838.111	571.377	366.416	244.277
239.82	858.155	3909.94	1841.27	838.016	571.265	365.979	243.986
239.92	858.065	3909.92	1841.25	837.908	571.153	365.547	243.698
240.02	857.98	3909.94	1841.25	837.85	571.048	365.122	243.415
240.12	902.92	3993.35	1890.27	881.364	607.103	405.711	270.474
240.22	935.993	4079.84	1933.95	913.339	632.559	434.135	289.423
240.32	965.052	4166.61	1975.97	941.49	654.649	458.622	305.748
240.42	992.103	4254.59	2017.78	967.646	674.979	480.995	320.663
240.52	1017.95	4343.16	2059.87	992.619	694.205	501.921	334.614
240.62	1043.03	4432.37	2102.31	1016.89	712.687	521.749	347.833
240.72	1067.84	4522.81	2145.49	1040.88	730.806	540.901	360.601
240.82	1092.09	4612.58	2188.54	1064.28	748.335	559.151	372.767
240.92	1116.12	4702.7	2231.79	1087.48	765.568	576.771	384.514
241.02	1140.03	4793.02	2275.24	1110.54	782.594	593.854	395.902
241.12	1120.36	4797.48	2269.71	1091.64	764.979	569.364	379.576
241.22	1111.4	4794.86	2266.82	1082.94	756.82	556.805	371.204
241.32	1105.37	4793.71	2265.3	1077.22	751.41	548.074	365.383
241.42	1100.93	4793.1	2264.25	1072.93	747.292	541.239	360.826
241.52	1097.35	4792.57	2263.57	1069.49	743.978	535.567	357.045
241.62	1094.4	4792.2	2263	1066.68	741.229	530.729	353.819
241.73	1091.87	4792	2262.5	1064.24	738.821	526.376	350.918
241.83	1089.69	4791.82	2262.21	1062.13	736.731	522.581	348.387
241.93	1087.76	4791.55	2261.9	1060.31	734.892	519.135	346.09
242.03	1086.06	4791.48	2261.59	1058.69	733.264	516.042	344.028
242.13	1084.52	4791.37	2261.43	1057.2	731.782	513.133	342.088
242.23	1083.16	4791.15	2261.23	1055.86	730.424	510.474	340.316
242.33	1081.9	4791.13	2261.06	1054.66	729.19	507.989	338.659
242.43	1080.74	4791.08	2260.92	1053.56	728.056	505.665	337.11
242.53	1079.68	4790.95	2260.77	1052.5	726.999	503.487	335.658
242.63	1078.69	4790.89	2260.6	1051.59	726.018	501.423	334.282
242.73	1077.77	4790.85	2260.5	1050.7	725.099	499.498	332.999
242.83	1076.91	4790.84	2260.45	1049.85	724.248	497.632	331.755
242.93	1076.11	4790.74	2260.33	1049.12	723.44	495.882	330.588
243.03	1075.36	4790.69	2260.22	1048.39	722.678	494.17	329.446
243.13	1074.66	4790.7	2260.16	1047.71	721.961	492.581	328.387
243.22	1074	4790.6	2260.08	1047.09	721.292	491.057	327.371
243.32	1073.38	4790.56	2259.98	1046.49	720.658	489.548	326.365
243.42	1072.78	4790.57	2259.94	1045.9	720.04	488.129	325.419
243.52	1072.22	4790.57	2259.89	1045.36	719.457	486.769	324.513
243.62	1071.68	4790.48	2259.81	1044.86	718.916	485.41	323.607
243.72	1071.18	4790.56	2259.72	1044.37	718.39	484.142	322.761
243.82	1070.69	4790.51	2259.7	1043.9	717.88	482.903	321.935
243.92	1070.22	4790.35	2259.67	1043.46	717.393	481.69	321.127
244.02	1069.79	4790.43	2259.56	1043.03	716.93	480.535	320.357
244.12	1069.36	4790.45	2259.58	1042.62	716.489	479.414	319.61
244.22	1068.95	4790.37	2259.53	1042.24	716.063	478.291	318.861
244.32	1068.56	4790.41	2259.45	1041.89	715.653	477.239	318.159
244.42	1068.19	4790.36	2259.46	1041.51	715.258	476.197	317.465
244.52	1067.83	4790.34	2259.42	1041.15	714.869	475.186	316.791
244.62	1067.49	4790.33	2259.34	1040.85	714.51	474.19	316.127
244.72	1067.16	4790.32	2259.36	1040.52	714.148	473.222	315.481
244.82	1066.84	4790.35	2259.31	1040.19	713.804	472.295	314.863
244.92	1066.53	4790.26	2259.27	1039.92	713.477	471.365	314.244
245.02	1066.23	4790.22	2259.25	1039.64	713.159	470.468	313.645
245.12	1065.94	4790.32	2259.24	1039.34	712.841	469.59	313.06
245.22	1065.66	4790.3	2259.2	1039.09	712.537	468.72	312.48
245.32	1065.4	4790.25	2259.17	1038.83	712.245	467.882	311.921
245.42	1065.13	4790.27	2259.14	1038.56	711.971	467.054	311.369
245.52	1064.88	4790.25	2259.11	1038.35	711.693	466.253	310.835
245.62	1064.64	4790.17	2259.08	1038.11	711.42	465.457	310.305
245.72	1064.41	4790.24	2259.06	1037.88	711.164	464.697	309.798
245.82	1064.18	4790.27	2259.04	1037.65	710.906	463.922	309.281
245.92	1063.95	4790.12	2259	1037.45	710.667	463.151	308.767
246.02	1063.74	4790.18	2258.97	1037.24	710.422	462.438	308.292
246.12	1063.53	4790.17	2258.97	1037.04	710.195	461.717	307.811
246.22	1063.32	4790.16	2258.96	1036.84	709.971	460.995	307.33
246.32	1063.12	4790.2	2258.94	1036.67	709.744	460.308	306.872
246.42	1062.93	4790.15	2258.94	1036.46	709.524	459.631	306.421
246.52	1062.74	4790.16	2258.91	1036.3	709.317	458.947	305.965
246.62	1062.55	4790.11	2258.85	1036.12	709.114	458.281	305.521
246.72	1062.37	4790.12	2258.9	1035.94	708.915	457.625	305.083
246.82	1062.19	4790.18	2258.88	1035.76	708.714	456.981	304.654
246.92	1062.04	4790.14	2258.8	1035.64	708.52	456.331	304.221
247.02	1061.87	4790.08	2258.85	1035.47	708.339	455.713	303.808
247.12	1061.71	4790.14	2258.82	1035.29	708.153	455.103	303.402
247.22	1061.55	4790.16	2258.78	1035.17	707.977	454.497	302.998
247.32	1061.4	4790.1	2258.8	1035.02	707.802	453.901	302.6
247.42	1061.26	4790.14	2258.8	1034.84	707.633	453.312	302.208
247.52	1061.11	4790.12	2258.71	1034.73	707.465	452.731	301.821
247.62	1060.97	4790	2258.72	1034.6	707.3	452.146	301.431
247.72	1060.84	4790.11	2258.72	1034.43	707.137	451.592	301.062
247.82	1060.7	4790.12	2258.7	1034.33	706.985	451.027	300.685
247.92	1060.56	4790.09	2258.67	1034.2	706.828	450.468	300.312
248.02	1060.42	4790.06	2258.7	1034.08	706.681	449.932	299.955
248.12	1060.29	4790.07	2258.68	1033.97	706.525	449.392	299.595
248.22	1060.17	4790.12	2258.63	1033.84	706.381	448.854	299.236
248.32	1060.04	4790.06	2258.63	1033.71	706.247	448.336	298.891
248.42	1059.93	4790.03	2258.65	1033.6	706.101	447.822	298.548
248.52	1059.8	4790.09	2258.61	1033.49	705.967	447.305	298.203
248.62	1059.69	4790.06	2258.6	1033.38	705.829	446.802	297.868
248.72	1059.57	4790.06	2258.63	1033.26	705.7	446.293	297.529
248.82	1059.46	4790.09	2258.6	1033.17	705.569	445.809	297.206
248.92	1059.35	4790.08	2258.55	1033.07	705.441	445.308	296.872
249.02	1059.26	4789.99	2258.61	1032.96	705.319	444.822	296.548
249.12	1059.16	4790.05	2258.61	1032.87	705.194	444.357	296.238
249.22	1059.06	4790.09	2258.53	1032.78	705.072	443.878	295.919
249.32	1058.95	4790.01	2258.57	1032.66	704.952	443.396	295.597
249.42	1058.85	4790.02	2258.55	1032.56	704.837	442.955	295.303
249.52	1058.76	4790.07	2258.48	1032.49	704.728	442.486	294.991
249.62	1058.66	4790.01	2258.54	1032.41	704.615	442.033	294.689
249.72	1058.57	4790.05	2258.55	1032.29	704.505	441.593	294.396
249.82	1058.48	4790.01	2258.47	1032.23	704.393	441.146	294.097
249.92	1058.41	4790.02	2258.49	1032.15	704.283	440.687	293.792
250.02	1058.31	4790.03	2258.5	1032.04	704.184	440.258	293.506
250.12	1103.27	4873.61	2307.63	1075.61	740.293	480.906	320.604
250.22	1136.38	4960.47	2351.48	1107.62	765.772	509.349	339.566
250.32	1165.48	5047.48	2393.69	1135.74	787.898	533.855	355.904
250.42	1192.55	5135.87	2435.71	1161.98	808.251	556.261	370.841
250.52	1218.42	5225.21	2477.96	1187.01	827.504	577.223	384.815
250.62	1243.49	5314.87	2520.59	1211.28	846	597.12	398.08
250.73	1268.31	5405.72	2564	1235.32	864.143	616.334	410.889
250.83	1292.54	5496.03	2607.18	1258.8	881.709	634.634	423.09
250.93	1316.52	5586.55	2650.62	1282.03	898.978	652.313	434.876
251.03	1340.37	5677.45	2694.28	1305.14	916.029	669.465	446.31
251.13	1320.71	5682.05	2688.81	1286.29	898.458	645.019	430.013
251.23	1311.7	5679.58	2685.94	1277.48	890.363	632.56	421.707
251.33	1305.8	5678.34	2684.45	1271.78	884.891	623.752	415.834
251.43	1301.34	5677.71	2683.44	1267.5	880.814	616.98	411.32
251.53	1297.73	5677.27	2682.67	1264.05	877.501	611.297	407.531
251.63	1294.82	5676.92	2682.16	1261.2	874.703	606.367	404.245
251.73	1292.25	5676.66	2681.74	1258.74	872.325	602.073	401.382
251.83	1290.09	5676.42	2681.29	1256.67	870.254	598.275	398.85
251.93	1288.16	5676.32	2681.07	1254.84	868.423	594.865	396.577
252.03	1286.48	5676.03	2680.81	1253.18	866.784	591.712	394.475
252.13	1284.95	5676.01	2680.53	1251.72	865.304	588.868	392.578
252.23	1283.57	5675.97	2680.39	1250.38	863.957	586.194	390.796
252.33	1282.31	5675.82	2680.22	1249.13	862.725	583.693	389.129
252.43	1281.15	5675.69	2680.01	1248.06	861.582	581.381	387.587
252.53	1280.08	5675.66	2679.94	1247.04	860.536	579.221	386.147
252.63	1279.09	5675.66	2679.8	1246.06	859.561	577.155	384.77
252.73	1278.18	5675.53	2679.66	1245.2	858.646	575.205	383.47
252.83	1277.33	5675.51	2679.54	1244.38	857.799	573.327	382.218
252.93	1276.54	5675.45	2679.49	1243.6	856.998	571.564	381.043
253.03	1275.78	5675.3	2679.4	1242.9	856.236	569.898	379.932
253.13	1275.07	5675.4	2679.28	1242.21	855.528	568.275	378.85
253.23	1274.41	5675.37	2679.22	1241.58	854.869	566.761	377.841
253.33	1273.79	5675.26	2679.15	1240.97	854.224	565.266	376.844
253.43	1273.2	5675.25	2679.05	1240.41	853.616	563.843	375.895
253.53	1272.63	5675.22	2679.03	1239.87	853.05	562.467	374.978
253.63	1272.1	5675.25	2679.02	1239.34	852.498	561.128	374.086
253.73	1271.58	5675.17	2678.93	1238.87	851.973	559.843	373.229
253.83	1271.1	5675.13	2678.81	1238.4	851.469	558.606	372.404
253.93	1270.65	5675.17	2678.84	1237.95	850.992	557.38	371.586
254.03	1270.19	5675.09	2678.78	1237.53	850.531	556.216	370.811
254.13	1269.77	5675.08	2678.66	1237.14	850.091	555.082	370.055
254.23	1269.36	5675.12	2678.72	1236.74	849.671	553.983	369.322
254.33	1268.98	5675.11	2678.67	1236.35	849.261	552.915	368.61
254.43	1268.61	5675.02	2678.54	1236.01	848.87	551.877	367.918
254.53	1268.25	5675.07	2678.59	1235.67	848.484	550.86	367.24
254.63	1267.9	5675.08	2678.56	1235.3	848.129	549.854	366.569
254.73	1267.58	5674.94	2678.45	1235.02	847.776	548.901	365.934
254.83	1267.25	5674.98	2678.46	1234.71	847.438	547.961	365.307
254.93	1266.95	5675.04	2678.45	1234.38	847.102	547.031	364.688
255.03	1266.65	5674.93	2678.41	1234.13	846.792	546.128	364.085
255.13	1266.36	5674.98	2678.36	1233.84	846.478	545.236	363.491
255.23	1266.1	5674.95	2678.37	1233.56	846.184	544.388	362.925
255.33	1265.82	5674.92	2678.34	1233.33	845.893	543.526	362.351
255.43	1265.56	5674.94	2678.26	1233.07	845.61	542.701	361.801
255.53	1265.28	5674.92	2678.25	1232.82	845.343	541.906	361.271
255.63	1265.04	5674.89	2678.25	1232.57	845.074	541.081	360.721
255.73	1264.8	5674.87	2678.2	1232.37	844.819	540.314	360.209
255.83	1264.59	5674.85	2678.2	1232.15	844.566	539.548	359.699
255.93	1264.37	5674.92	2678.18	1231.92	844.322	538.779	359.186
256.03	1264.17	5674.89	2678.16	1231.73	844.092	538.064	358.709
256.13	1263.96	5674.86	2678.12	1231.53	843.858	537.325	358.217
256.23	1263.76	5674.9	2678.13	1231.32	843.631	536.605	357.737
256.33	1263.55	5674.92	2678.12	1231.14	843.412	535.915	357.277
256.43	1263.35	5674.8	2678.05	1230.97	843.2	535.22	356.813
256.53	1263.17	5674.91	2677.96	1230.78	842.997	534.541	356.361
256.63	1262.99	5674.91	2677.99	1230.59	842.791	533.866	355.911
256.73	1262.8	5674.8	2677.92	1230.44	842.591	533.215	355.477
256.83	1262.62	5674.85	2677.98	1230.27	842.402	532.569	355.046
256.93	1262.46	5674.86	2677.98	1230.09	842.206	531.922	354.615
257.03	1262.3	5674.77	2677.92	1229.95	842.026	531.294	354.196
257.13	1262.14	5674.86	2677.99	1229.79	841.838	530.674	353.783
257.23	1261.97	5674.8	2677.96	1229.61	841.67	530.058	353.372
257.33	1261.82	5674.83	2677.88	1229.51	841.499	529.457	352.971
257.43	1261.68	5674.76	2677.94	1229.35	841.329	528.867	352.578
257.53	1261.53	5674.78	2677.95	1229.18	841.16	528.289	352.192
257.63	1261.39	5674.82	2677.89	1229.07	841.002	527.689	351.793
257.73	1261.24	5674.75	2677.86	1228.95	840.842	527.135	351.423
257.83	1261.12	5674.76	2677.89	1228.8	840.69	526.573	351.049
257.93	1260.98	5674.81	2677.87	1228.69	840.534	526.001	350.668
258.03	1260.85	5674.81	2677.83	1228.56	840.385	525.463	350.309
258.13	1260.72	5674.75	2677.86	1228.44	840.246	524.912	349.941
258.23	1260.6	5674.78	2677.84	1228.3	840.097	524.374	349.583
258.33	1260.48	5674.72	2677.82	1228.18	839.959	523.856	349.237
258.43	1260.35	5674.73	2677.79	1228.09	839.821	523.319	348.88
258.53	1260.24	5674.81	2677.84	1227.97	839.688	522.803	348.535
258.63	1260.13	5674.84	2677.76	1227.85	839.557	522.291	348.194
258.73	1260.01	5674.69	2677.71	1227.76	839.42	521.785	347.857
258.83	1259.91	5674.78	2677.79	1227.66	839.292	521.293	347.529
258.93	1259.79	5674.77	2677.77	1227.55	839.173	520.798	347.199
259.03	1259.68	5674.73	2677.69	1227.46	839.045	520.302	346.868
259.13	1259.59	5674.76	2677.72	1227.34	838.923	519.823	346.549
259.23	1259.48	5674.71	2677.74	1227.24	838.806	519.34	346.226
259.33	1259.38	5674.68	2677.64	1227.16	838.69	518.866	345.911
259.43	1259.28	5674.77	2677.71	1227.06	838.58	518.411	345.607
259.53	1259.19	5674.77	2677.68	1226.94	838.462	517.95	345.3
259.63	1259.1	5674.76	2677.62	1226.88	838.362	517.471	344.981
259.73	1258.99	5674.65	2677.68	1226.8	838.249	517.029	344.686
259.83	1258.9	5674.72	2677.68	1226.68	838.143	516.577	344.385
259.93	1258.82	5674.78	2677.61	1226.63	838.03	516.125	344.084
260.03	1258.73	5674.77	2677.68	1226.55	837.923	515.69	343.793
260.13	1303.69	5758.49	2726.88	1270.13	874.069	556.4	370.933
260.23	1336.77	5845.55	2770.86	1302.24	899.575	584.901	389.934
260.33	1365.82	5932.98	2813.22	1330.43	921.718	609.461	406.307
260.43	1392.86	6021.76	2855.41	1356.64	942.118	631.909	421.272
260.53	1418.7	6111.36	2897.87	1381.69	961.403	652.918	435.279
260.63	1443.76	6201.38	2940.6	1405.99	979.934	672.846	448.564
260.73	1468.55	6292.76	2984.18	1430.04	998.118	692.119	461.413
260.83	1492.75	6383.51	3027.6	1453.5	1015.72	710.47	473.647
260.93	1516.71	6474.62	3071.24	1476.74	1033.03	728.202	485.468
261.03	1540.52	6566.1	3115.01	1499.85	1050.1	745.416	496.944
261.13	1520.94	6570.96	3109.63	1480.99	1032.36	720.961	480.641
261.23	1512	6568.4	3106.76	1472.22	1024.39	708.51	472.34
261.33	1506	6567.25	3105.17	1466.51	1018.96	699.782	466.521
261.43	1501.58	6566.59	3104.22	1462.22	1014.84	692.95	461.967
261.53	1497.99	6566.13	3103.51	1458.76	1011.53	687.277	458.185
261.63	1495.06	6565.79	3102.89	1455.95	1008.72	682.4	454.933
261.73	1492.5	6565.54	3102.49	1453.47	1006.35	678.063	452.042
261.83	1490.35	6565.31	3102.12	1451.39	1004.26	674.306	449.537
261.93	1488.42	6565.16	3101.78	1449.54	1002.44	670.838	447.225
262.03	1486.72	6565.04	3101.61	1447.9	1000.8	667.758	445.172
262.13	1485.21	6564.9	3101.34	1446.4	999.322	664.88	443.253
262.23	1483.81	6564.81	3101.13	1445.11	997.983	662.209	441.473
262.33	1482.56	6564.67	3100.99	1443.9	996.728	659.722	439.814
262.43	1481.4	6564.61	3100.86	1442.74	995.592	657.43	438.287
262.53	1480.34	6564.56	3100.66	1441.75	994.545	655.222	436.815
262.63	1479.36	6564.47	3100.56	1440.8	993.583	653.182	435.454
262.73	1478.43	6564.45	3100.42	1439.91	992.671	651.237	434.158
262.83	1477.58	6564.37	3100.31	1439.11	991.82	649.371	432.914
262.93	1476.79	6564.36	3100.23	1438.36	991.025	647.617	431.745
263.03	1476.05	6564.3	3100.15	1437.63	990.268	645.933	430.622
263.13	1475.34	6564.22	3100.1	1436.93	989.553	644.332	429.555
263.23	1474.68	6564.2	3099.98	1436.28	988.889	642.793	428.529
263.33	1474.05	6564.18	3099.94	1435.67	988.259	641.305	427.537
263.43	1473.46	6564.17	3099.89	1435.11	987.649	639.89	426.593
263.53	1472.89	6564.1	3099.75	1434.57	987.076	638.495	425.663
263.63	1472.36	6564.05	3099.69	1434.04	986.523	637.159	424.773
263.73	1471.85	6564.07	3099.69	1433.56	985.998	635.898	423.932
263.83	1471.36	6564.07	3099.64	1433.1	985.502	634.656	423.104
263.93	1470.89	6564.04	3099.49	1432.65	985.025	633.434	422.289
264.03	1470.45	6563.98	3099.55	1432.23	984.566	632.259	421.506
264.13	1470.03	6563.93	3099.47	1431.82	984.119	631.149	420.766
264.23	1469.63	6563.94	3099.38	1431.43	983.7	630.02	420.014
264.33	1469.24	6563.97	3099.45	1431.05	983.286	628.965	419.31
264.43	1468.86	6563.93	3099.36	1430.69	982.901	627.909	418.606
264.53	1468.51	6563.9	3099.24	1430.35	982.524	626.892	417.928
264.63	1468.16	6563.89	3099.32	1430.03	982.164	625.912	417.275
264.73	1467.83	6563.89	3099.28	1429.69	981.806	624.943	416.629
264.83	1467.51	6563.91	3099.21	1429.39	981.47	623.986	415.99
264.93	1467.2	6563.89	3099.17	1429.1	981.134	623.064	415.376
265.03	1466.91	6563.85	3099.18	1428.81	980.822	622.159	414.773
265.13	1466.61	6563.82	3099.07	1428.53	980.518	621.278	414.185
265.23	1466.33	6563.82	3099.09	1428.26	980.222	620.409	413.606
265.33	1466.06	6563.86	3099.1	1428.01	979.937	619.561	413.04
265.43	1465.8	6563.84	3099.05	1427.75	979.651	618.741	412.494
265.53	1465.55	6563.78	3099	1427.51	979.386	617.921	411.947
265.63	1465.3	6563.77	3098.97	1427.28	979.118	617.114	411.409
265.73	1465.07	6563.77	3098.97	1427.05	978.865	616.341	410.894
265.83	1464.84	6563.8	3098.98	1426.82	978.615	615.575	410.384
265.93	1464.62	6563.77	3098.93	1426.62	978.377	614.817	409.878
266.03	1464.39	6563.75	3098.93	1426.4	978.136	614.076	409.384
266.13	1464.19	6563.72	3098.9	1426.21	977.906	613.353	408.902
266.23	1463.98	6563.74	3098.88	1426.01	977.673	612.623	408.415
266.33	1463.79	6563.74	3098.87	1425.82	977.464	611.929	407.953
266.43	1463.59	6563.71	3098.88	1425.63	977.252	611.233	407.489
266.53	1463.4	6563.72	3098.78	1425.44	977.042	610.55	407.033
266.63	1463.23	6563.72	3098.81	1425.28	976.844	609.87	406.58
266.73	1463.04	6563.7	3098.82	1425.1	976.647	609.213	406.142
266.83	1462.88	6563.71	3098.71	1424.94	976.451	608.555	405.703
266.93	1462.7	6563.72	3098.76	1424.78	976.266	607.92	405.28
267.03	1462.54	6563.67	3098.76	1424.62	976.076	607.287	404.858
267.13	1462.38	6563.67	3098.69	1424.46	975.898	606.662	404.442
267.23	1462.22	6563.66	3098.71	1424.32	975.723	606.045	404.03
267.33	1462.07	6563.68	3098.69	1424.16	975.549	605.449	403.633
267.43	1461.92	6563.69	3098.64	1424.02	975.388	604.852	403.234
267.53	1461.76	6563.67	3098.68	1423.88	975.22	604.27	402.847
267.63	1461.63	6563.67	3098.67	1423.75	975.063	603.676	402.451
267.73	1461.48	6563.69	3098.66	1423.62	974.903	603.104	402.069
267.83	1461.36	6563.68	3098.58	1423.48	974.743	602.542	401.695
267.93	1461.22	6563.69	3098.61	1423.36	974.596	601.966	401.31
268.03	1461.08	6563.66	3098.53	1423.23	974.45	601.431	400.954
268.13	1460.98	6563.64	3098.59	1423.1	974.31	600.895	400.597
268.23	1460.85	6563.64	3098.58	1422.99	974.159	600.336	400.224
268.33	1460.73	6563.64	3098.6	1422.87	974.02	599.811	399.874
268.43	1460.6	6563.67	3098.53	1422.75	973.888	599.289	399.526
268.53	1460.48	6563.65	3098.58	1422.64	973.751	598.755	399.17
268.63	1460.37	6563.62	3098.53	1422.53	973.614	598.253	398.835
268.73	1460.25	6563.61	3098.55	1422.43	973.49	597.747	398.498
268.83	1460.12	6563.61	3098.53	1422.31	973.367	597.234	398.156
268.93	1460.02	6563.66	3098.55	1422.21	973.242	596.738	397.825
269.03	1459.92	6563.62	3098.47	1422.11	973.119	596.248	397.499
269.13	1459.81	6563.62	3098.42	1422.01	972.994	595.768	397.179
269.23	1459.71	6563.62	3098.5	1421.92	972.888	595.277	396.851
269.33	1459.62	6563.61	3098.49	1421.81	972.766	594.804	396.536
269.43	1459.53	6563.63	3098.38	1421.72	972.652	594.327	396.218
269.53	1459.44	6563.62	3098.47	1421.63	972.538	593.854	395.903
269.63	1459.35	6563.56	3098.44	1421.54	972.427	593.397	395.598
269.73	1459.26	6563.57	3098.41	1421.44	972.326	592.948	395.299
269.83	1459.16	6563.59	3098.46	1421.36	972.213	592.503	395.002
269.93	1459.07	6563.62	3098.46	1421.27	972.111	592.029	394.686
270.03	1458.97	6563.61	3098.34	1421.2	972.01	591.597	394.398
270.13	1503.88	6647.34	3147.64	1464.82	1008.21	632.402	421.601
270.23	1536.91	6734.53	3191.73	1496.91	1033.76	660.938	440.625
270.33	1565.97	6822.12	3234.19	1525.11	1055.93	685.532	457.021
270.43	1592.97	6911	3276.43	1551.35	1076.35	708.004	472.002
270.53	1618.73	7000.7	3319.04	1576.42	1095.66	729.032	486.022
270.63	1643.8	7090.82	3362.01	1600.72	1114.18	749.013	499.342
270.73	1668.57	7182.25	3405.71	1624.78	1132.35	768.313	512.209
270.83	1692.78	7273.01	3449.24	1648.25	1149.95	786.705	524.47
270.93	1716.77	7364.1	3493.11	1671.53	1167.25	804.492	536.328
271.03	1740.61	7455.55	3537.09	1694.64	1184.33	821.779	547.853
271.13	1721.14	7460.4	3531.65	1675.72	1166.61	797.309	531.54
271.23	1712.04	7457.93	3528.83	1667.1	1158.63	784.765	523.177
271.33	1706.17	7456.82	3527.26	1661.35	1153.16	776.079	517.386
271.43	1701.67	7456.18	3526.28	1657	1149.09	769.333	512.889
271.53	1698.12	7455.7	3525.59	1653.6	1145.74	763.649	509.099
271.63	1695.17	7455.35	3525.05	1650.75	1142.97	758.749	505.833
271.73	1692.66	7455.09	3524.56	1648.31	1140.57	754.462	502.975
271.83	1690.47	7454.89	3524.25	1646.22	1138.53	750.679	500.453
271.93	1688.57	7454.73	3523.91	1644.36	1136.68	747.287	498.191
272.03	1686.86	7454.58	3523.69	1642.72	1135.03	744.168	496.112
272.13	1685.34	7454.45	3523.5	1641.23	1133.55	741.277	494.185
272.23	1683.95	7454.36	3523.23	1639.9	1132.21	738.635	492.423
272.33	1682.69	7454.27	3523.03	1638.69	1130.99	736.18	490.787
272.43	1681.54	7454.21	3522.91	1637.56	1129.85	733.861	489.24
272.53	1680.47	7454.13	3522.78	1636.55	1128.8	731.65	487.766
272.63	1679.5	7454.06	3522.7	1635.59	1127.82	729.625	486.417
272.73	1678.57	7454	3522.56	1634.71	1126.91	727.686	485.124
272.83	1677.72	7453.96	3522.46	1633.88	1126.06	725.81	483.874
272.93	1676.92	7453.91	3522.37	1633.12	1125.25	724.057	482.705
273.03	1676.18	7453.87	3522.27	1632.4	1124.51	722.375	481.583
273.13	1675.47	7453.83	3522.17	1631.72	1123.8	720.761	480.507
273.23	1674.81	7453.77	3522.11	1631.09	1123.12	719.247	479.498
273.33	1674.18	7453.75	3522.02	1630.47	1122.5	717.771	478.514
273.43	1673.59	7453.79	3521.92	1629.92	1121.89	716.332	477.555
273.53	1673.03	7453.72	3521.93	1629.37	1121.31	714.947	476.631
273.63	1672.49	7453.68	3521.86	1628.85	1120.77	713.623	475.749
273.73	1671.99	7453.65	3521.78	1628.36	1120.24	712.362	474.908
273.83	1671.49	7453.65	3521.79	1627.88	1119.73	711.11	474.074
273.93	1671.04	7453.63	3521.69	1627.44	1119.26	709.908	473.272
274.03	1670.59	7453.59	3521.62	1627.02	1118.8	708.734	472.489
274.13	1670.17	7453.57	3521.61	1626.6	1118.36	707.611	471.74
274.23	1669.77	7453.54	3521.58	1626.22	1117.94	706.493	470.995
274.33	1669.38	7453.55	3521.43	1625.84	1117.53	705.431	470.287
274.43	1669.01	7453.54	3521.46	1625.48	1117.14	704.393	469.595
274.53	1668.64	7453.51	3521.47	1625.13	1116.77	703.353	468.902
274.63	1668.29	7453.48	3521.41	1624.8	1116.41	702.377	468.251
274.73	1667.96	7453.5	3521.38	1624.48	1116.04	701.408	467.605
274.83	1667.65	7453.48	3521.33	1624.18	1115.71	700.461	466.974
274.93	1667.34	7453.49	3521.25	1623.87	1115.38	699.535	466.357
275.03	1667.05	7453.47	3521.24	1623.58	1115.06	698.631	465.754
275.13	1666.75	7453.44	3521.23	1623.32	1114.76	697.733	465.156
275.23	1666.48	7453.44	3521.24	1623.05	1114.45	696.875	464.583
275.33	1666.2	7453.43	3521.14	1622.8	1114.17	696.04	464.026
275.43	1665.94	7453.44	3521.12	1622.53	1113.89	695.197	463.464
275.53	1665.69	7453.42	3521.15	1622.29	1113.62	694.39	462.926
275.63	1665.45	7453.39	3521.14	1622.07	1113.36	693.597	462.398
275.73	1665.2	7453.37	3521.06	1621.83	1113.09	692.815	461.876
275.83	1664.97	7453.37	3521.05	1621.62	1112.85	692.043	461.362
275.93	1664.76	7453.38	3521.03	1621.39	1112.61	691.269	460.846
276.03	1664.55	7453.36	3520.95	1621.18	1112.38	690.543	460.362
276.13	1664.33	7453.35	3521.01	1620.99	1112.14	689.818	459.879
276.23	1664.12	7453.32	3520.97	1620.79	1111.92	689.083	459.389
276.33	1663.92	7453.35	3520.9	1620.6	1111.7	688.387	458.925
276.43	1663.73	7453.33	3520.94	1620.41	1111.49	687.689	458.459
276.53	1663.55	7453.36	3520.93	1620.22	1111.28	687	458
276.63	1663.36	7453.31	3520.94	1620.06	1111.08	686.343	457.562
276.73	1663.19	7453.31	3520.87	1619.88	1110.88	685.681	457.121
276.83	1663.02	7453.34	3520.86	1619.71	1110.69	685.027	456.685
276.93	1662.83	7453.35	3520.84	1619.55	1110.5	684.385	456.257
277.03	1662.65	7453.33	3520.84	1619.39	1110.31	683.75	455.834
277.13	1662.46	7453.28	3520.8	1619.25	1110.14	683.134	455.423
277.23	1662.32	7453.28	3520.79	1619.08	1109.97	682.511	455.007
277.33	1662.2	7453.3	3520.77	1618.93	1109.79	681.906	454.604
277.43	1662.05	7453.29	3520.72	1618.79	1109.62	681.298	454.199
277.53	1661.89	7453.28	3520.77	1618.66	1109.45	680.714	453.809
277.63	1661.77	7453.27	3520.78	1618.51	1109.3	680.126	453.417
277.73	1661.63	7453.26	3520.73	1618.38	1109.14	679.558	453.038
277.83	1661.48	7453.3	3520.74	1618.25	1108.98	678.982	452.655
277.93	1661.34	7453.28	3520.72	1618.13	1108.83	678.423	452.282
278.03	1661.24	7453.28	3520.62	1618	1108.69	677.877	451.918
278.13	1661.09	7453.24	3520.67	1617.87	1108.54	677.32	451.547
278.23	1660.96	7453.26	3520.72	1617.75	1108.4	676.767	451.178
278.33	1660.86	7453.28	3520.59	1617.64	1108.26	676.257	450.838
278.43	1660.75	7453.29	3520.66	1617.53	1108.12	675.725	450.483
278.53	1660.6	7453.25	3520.64	1617.41	1107.99	675.195	450.13
278.63	1660.49	7453.24	3520.58	1617.3	1107.86	674.684	449.79
278.73	1660.39	7453.22	3520.64	1617.19	1107.73	674.17	449.447
278.83	1660.25	7453.27	3520.6	1617.08	1107.61	673.672	449.115
278.93	1660.17	7453.29	3520.54	1616.98	1107.47	673.17	448.78
279.03	1660.05	7453.26	3520.6	1616.88	1107.35	672.689	448.459
279.13	1659.93	7453.24	3520.56	1616.78	1107.23	672.179	448.12
279.23	1659.84	7453.21	3520.59	1616.69	1107.11	671.69	447.793
279.33	1659.75	7453.25	3520.55	1616.58	1107	671.217	447.478
279.43	1659.66	7453.26	3520.5	1616.48	1106.89	670.752	447.168
279.53	1659.55	7453.23	3520.56	1616.4	1106.78	670.282	446.855
279.63	1659.47	7453.22	3520.53	1616.31	1106.66	669.817	446.545
279.73	1659.38	7453.19	3520.51	1616.22	1106.56	669.353	446.236
279.83	1659.27	7453.21	3520.57	1616.13	1106.45	668.895	445.93
279.93	1659.19	7453.23	3520.56	1616.05	1106.35	668.44	445.626
280.03	1659.11	7453.23	3520.46	1615.96	1106.24	668.013	445.342
280.13	1704.02	7536.98	3569.86	1659.6	1142.44	708.862	472.575
280.23	1737.05	7624.29	3614.01	1691.7	1167.99	737.412	491.608
280.33	1766.14	7711.99	3656.43	1719.92	1190.16	762.03	508.02
280.43	1793.16	7800.91	3698.89	1746.2	1210.56	784.516	523.011
280.53	1818.91	7890.61	3741.56	1771.3	1229.86	805.568	537.045
280.63	1843.96	7980.87	3784.51	1795.66	1248.39	825.595	550.396
280.73	1868.72	8072.41	3828.34	1819.77	1266.56	844.937	563.291
280.83	1892.87	8163.32	3872.03	1843.3	1284.17	863.369	575.579
280.93	1916.84	8254.51	3915.91	1866.6	1301.48	881.219	587.479
281.03	1940.62	8345.97	3960.06	1889.76	1318.56	898.55	599.033
281.13	1921.23	8351.06	3954.73	1870.91	1300.96	874.109	582.739
281.23	1912.19	8348.57	3951.91	1862.2	1292.88	861.68	574.453
281.33	1906.25	8347.47	3950.34	1856.44	1287.45	852.898	568.599
281.43	1901.81	8346.83	3949.35	1852.1	1283.34	846.089	564.059
281.53	1898.21	8346.35	3948.66	1848.7	1279.98	840.485	560.323
281.63	1895.28	8345.99	3948.1	1845.82	1277.24	835.588	557.059
281.73	1892.75	8345.77	3947.62	1843.4	1274.84	831.299	554.199
281.83	1890.61	8345.56	3947.28	1841.29	1272.77	827.553	551.702
281.93	1888.69	8345.39	3946.99	1839.45	1270.91	824.11	549.407
282.03	1887	8345.25	3946.71	1837.8	1269.27	821.03	547.354
282.13	1885.48	8345.13	3946.52	1836.33	1267.79	818.165	545.443
282.23	1884.07	8345.02	3946.31	1834.98	1266.46	815.507	543.671
282.33	1882.83	8344.93	3946.15	1833.79	1265.23	813.016	542.011
282.43	1881.67	8344.85	3946.01	1832.67	1264.09	810.702	540.468
282.53	1880.6	8344.78	3945.86	1831.63	1263.03	808.529	539.019
282.63	1879.64	8344.73	3945.73	1830.68	1262.06	806.509	537.672
282.73	1878.7	8344.65	3945.65	1829.8	1261.15	804.533	536.356
282.83	1877.85	8344.62	3945.53	1828.98	1260.3	802.695	535.13
282.93	1877.05	8344.57	3945.36	1828.21	1259.49	800.938	533.959
283.03	1876.28	8344.51	3945.32	1827.48	1258.75	799.273	532.849
283.13	1875.6	8344.47	3945.26	1826.8	1258.04	797.67	531.78
283.23	1874.94	8344.44	3945.12	1826.17	1257.37	796.137	530.758
283.33	1874.31	8344.45	3945.13	1825.56	1256.73	794.656	529.77
283.43	1873.73	8344.38	3945.03	1824.99	1256.13	793.228	528.819
283.53	1873.15	8344.35	3944.98	1824.44	1255.55	791.846	527.897
283.63	1872.61	8344.32	3944.9	1823.93	1255	790.537	527.025
283.73	1872.11	8344.29	3944.85	1823.44	1254.48	789.261	526.174
283.83	1871.64	8344.31	3944.79	1822.97	1253.98	787.996	525.331
283.93	1871.14	8344.27	3944.74	1822.52	1253.5	786.802	524.534
284.03	1870.72	8344.24	3944.66	1822.1	1253.04	785.636	523.757
284.13	1870.31	8344.22	3944.65	1821.69	1252.6	784.513	523.008
284.23	1869.88	8344.2	3944.62	1821.29	1252.17	783.402	522.268
284.33	1869.52	8344.2	3944.56	1820.92	1251.78	782.329	521.553
284.43	1869.13	8344.17	3944.57	1820.56	1251.38	781.292	520.861
284.53	1868.75	8344.17	3944.49	1820.22	1251	780.266	520.178
284.63	1868.42	8344.13	3944.46	1819.89	1250.63	779.281	519.52
284.73	1868.08	8344.12	3944.42	1819.56	1250.29	778.32	518.88
284.83	1867.77	8344.15	3944.39	1819.25	1249.94	777.358	518.238
284.93	1867.45	8344.1	3944.33	1818.95	1249.62	776.438	517.626
285.03	1867.16	8344.09	3944.35	1818.67	1249.3	775.549	517.032
285.13	1866.88	8344.13	3944.33	1818.39	1249	774.65	516.434
285.23	1866.59	8344.1	3944.3	1818.12	1248.69	773.788	515.859
285.33	1866.32	8344.1	3944.28	1817.87	1248.41	772.947	515.298
285.43	1866.08	8344.05	3944.22	1817.61	1248.13	772.111	514.74
285.53	1865.82	8344.04	3944.15	1817.36	1247.86	771.294	514.196
285.63	1865.56	8344.04	3944.16	1817.13	1247.6	770.498	513.665
285.73	1865.34	8344.02	3944.14	1816.91	1247.33	769.726	513.151
285.83	1865.11	8344.03	3944.09	1816.68	1247.08	768.953	512.635
285.93	1864.87	8344.01	3944.1	1816.47	1246.84	768.194	512.129
286.03	1864.67	8344	3944.09	1816.26	1246.61	767.456	511.637
286.13	1864.46	8344	3944.05	1816.06	1246.38	766.712	511.141
286.23	1864.23	8343.98	3944.07	1815.86	1246.15	765.995	510.663
286.33	1864.05	8343.99	3944.01	1815.67	1245.93	765.304	510.203
286.43	1863.84	8344	3944.01	1815.48	1245.71	764.607	509.738
286.53	1863.67	8344	3943.94	1815.3	1245.51	763.912	509.274
286.63	1863.47	8343.96	3943.92	1815.12	1245.31	763.243	508.829
286.73	1863.29	8343.96	3943.98	1814.96	1245.12	762.574	508.382
286.83	1863.13	8343.95	3943.94	1814.79	1244.92	761.921	507.947
286.93	1862.95	8343.96	3943.87	1814.62	1244.73	761.283	507.522
287.03	1862.79	8343.99	3943.95	1814.46	1244.55	760.657	507.105
287.13	1862.64	8343.94	3943.91	1814.31	1244.37	760.022	506.682
287.23	1862.47	8343.93	3943.87	1814.16	1244.2	759.408	506.272
287.33	1862.31	8343.95	3943.88	1814.01	1244.03	758.801	505.867
287.43	1862.19	8343.95	3943.86	1813.87	1243.85	758.209	505.473
287.53	1862.04	8343.93	3943.76	1813.73	1243.69	757.607	505.071
287.63	1861.86	8343.88	3943.84	1813.59	1243.53	757.025	504.683
287.73	1861.75	8343.88	3943.83	1813.45	1243.37	756.457	504.304
287.83	1861.61	8343.86	3943.75	1813.32	1243.22	755.891	503.927
287.93	1861.45	8343.92	3943.78	1813.2	1243.06	755.324	503.549
288.03	1861.35	8343.92	3943.74	1813.07	1242.92	754.765	503.177
288.13	1861.19	8343.87	3943.77	1812.94	1242.77	754.212	502.808
288.23	1861.08	8343.87	3943.77	1812.82	1242.63	753.673	502.448
288.33	1860.95	8343.89	3943.74	1812.7	1242.49	753.143	502.096
288.43	1860.83	8343.9	3943.71	1812.6	1242.35	752.618	501.746
288.53	1860.74	8343.91	3943.7	1812.48	1242.22	752.085	501.39
288.63	1860.61	8343.85	3943.67	1812.36	1242.1	751.584	501.056
288.73	1860.5	8343.86	3943.73	1812.26	1241.96	751.062	500.708
288.83	1860.4	8343.88	3943.68	1812.15	1241.83	750.56	500.373
288.93	1860.28	8343.88	3943.66	1812.05	1241.71	750.064	500.043
289.03	1860.17	8343.9	3943.66	1811.95	1241.58	749.558	499.705
289.13	1860.09	8343.84	3943.67	1811.85	1241.47	749.066	499.378
289.23	1859.97	8343.81	3943.62	1811.75	1241.35	748.583	499.055
289.33	1859.85	8343.86	3943.67	1811.66	1241.23	748.108	498.739
289.43	1859.78	8343.88	3943.63	1811.56	1241.11	747.641	498.427
289.53	1859.68	8343.86	3943.55	1811.47	1241	747.168	498.112
289.63	1859.57	8343.84	3943.62	1811.37	1240.9	746.691	497.794
289.73	1859.49	8343.81	3943.64	1811.28	1240.79	746.24	497.494
289.83	1859.4	8343.86	3943.54	1811.2	1240.69	745.788	497.192
289.93	1859.3	8343.85	3943.58	1811.1	1240.58	745.325	496.883
290.03	1859.22	8343.83	3943.55	1811.02	1240.48	744.887	496.592
290.13	1904.09	8427.67	3992.98	1854.72	1276.67	785.746	523.831
290.23	1937.12	8515.15	4037.21	1886.87	1302.22	814.325	542.883
290.33	1966.1	8603.23	4079.78	1915.11	1324.39	838.958	559.306
290.43	1993.09	8692.49	4122.25	1941.38	1344.78	861.463	574.309
290.53	2018.89	8782.59	4165.02	1966.49	1364.07	882.553	588.368
290.63	2043.89	8873.24	4208.14	1990.85	1382.6	902.585	601.724
290.73	2068.64	8965.06	4252.07	2014.94	1400.76	921.982	614.655
290.83	2092.8	9056.29	4295.8	2038.47	1418.36	940.47	626.98
290.93	2116.73	9147.9	4339.72	2061.77	1435.66	958.335	638.89
291.03	2140.5	9239.85	4383.93	2084.93	1452.73	975.711	650.474
291.13	2121.19	9245.13	4378.73	2066.15	1435.06	951.266	634.178
291.23	2112.17	9242.66	4375.88	2057.43	1427.02	938.842	625.895
291.33	2106.18	9241.57	4374.38	2051.69	1421.66	930.075	620.05
291.43	2101.76	9240.92	4373.36	2047.38	1417.54	923.326	615.551
291.53	2098.23	9240.46	4372.59	2043.95	1414.22	917.681	611.787
291.63	2095.28	9240.11	4372.07	2041.08	1411.45	912.814	608.543
291.73	2092.75	9239.85	4371.64	2038.64	1409.05	908.493	605.662
291.83	2090.58	9239.68	4371.32	2036.55	1406.96	904.728	603.152
291.93	2088.71	9239.5	4371.02	2034.7	1405.14	901.324	600.883
292.03	2086.98	9239.38	4370.68	2033.05	1403.49	898.241	598.827
292.13	2085.43	9239.24	4370.54	2031.57	1402.02	895.374	596.916
292.23	2084.09	9239.13	4370.37	2030.23	1400.66	892.73	595.153
292.33	2082.83	9239.05	4370.12	2029.03	1399.44	890.26	593.507
292.43	2081.67	9238.96	4370.02	2027.91	1398.29	887.928	591.952
292.53	2080.58	9238.92	4369.86	2026.88	1397.24	885.797	590.531
292.63	2079.63	9238.85	4369.68	2025.92	1396.27	883.735	589.157
292.73	2078.7	9238.79	4369.66	2025.05	1395.35	881.792	587.861
292.83	2077.84	9238.76	4369.53	2024.22	1394.51	879.948	586.632
292.93	2077.06	9238.7	4369.4	2023.44	1393.71	878.196	585.464
293.03	2076.3	9238.68	4369.32	2022.72	1392.95	876.511	584.341
293.13	2075.62	9238.63	4369.26	2022.04	1392.24	874.918	583.279
293.23	2074.92	9238.59	4369.2	2021.41	1391.58	873.381	582.254
293.33	2074.3	9238.56	4369.15	2020.8	1390.94	871.918	581.278
293.43	2073.73	9238.52	4369.05	2020.22	1390.33	870.479	580.32
293.53	2073.14	9238.5	4368.95	2019.68	1389.75	869.116	579.411
293.63	2072.62	9238.46	4368.94	2019.17	1389.21	867.789	578.526
293.73	2072.1	9238.44	4368.87	2018.67	1388.68	866.514	577.676
293.83	2071.62	9238.42	4368.78	2018.2	1388.19	865.283	576.855
293.93	2071.18	9238.39	4368.8	2017.76	1387.7	864.057	576.038
294.03	2070.72	9238.39	4368.69	2017.33	1387.24	862.904	575.269
294.13	2070.3	9238.36	4368.61	2016.92	1386.79	861.767	574.512
294.23	2069.9	9238.34	4368.65	2016.53	1386.37	860.675	573.784
294.33	2069.5	9238.32	4368.57	2016.16	1385.96	859.61	573.073
294.43	2069.12	9238.29	4368.56	2015.8	1385.58	858.561	572.374
294.53	2068.77	9238.3	4368.49	2015.44	1385.19	857.545	571.696
294.63	2068.43	9238.28	4368.43	2015.11	1384.83	856.562	571.041
294.73	2068.08	9238.25	4368.46	2014.79	1384.48	855.58	570.386
294.83	2067.77	9238.25	4368.4	2014.48	1384.14	854.638	569.759
294.93	2067.46	9238.24	4368.36	2014.19	1383.81	853.721	569.147
295.03	2067.15	9238.24	4368.37	2013.9	1383.49	852.822	568.548
295.13	2066.9	9238.23	4368.31	2013.62	1383.18	851.933	567.955
295.23	2066.58	9238.2	4368.29	2013.35	1382.89	851.067	567.378
295.33	2066.32	9238.21	4368.29	2013.08	1382.6	850.21	566.807
295.43	2066.06	9238.24	4368.25	2012.84	1382.31	849.384	566.256
295.53	2065.79	9238.21	4368.16	2012.6	1382.04	848.576	565.718
295.63	2065.58	9238.18	4368.18	2012.36	1381.79	847.774	565.183
295.73	2065.32	9238.16	4368.12	2012.14	1381.52	846.986	564.658
295.83	2065.09	9238.16	4368.1	2012.2	1381.28	846.221	564.147
295.93	2064.88	9238.15	4368.15	2011.88	1381.03	845.462	563.641
296.03	2064.66	9238.15	4368.09	2011.54	1380.8	844.731	563.154
296.13	2064.45	9238.16	4368.03	2011.3	1380.57	843.988	562.659
296.23	2064.25	9238.12	4368.09	2011.06	1380.34	843.275	562.183
296.33	2064.05	9238.13	4368.03	2010.84	1380.13	842.581	561.721
296.43	2063.84	9238.14	4368.04	2010.65	1379.91	841.877	561.251
296.53	2063.67	9238.13	4367.99	2010.48	1379.71	841.196	560.798
296.63	2063.48	9238.1	4367.99	2010.32	1379.5	840.519	560.346
296.73	2063.29	9238.09	4368.03	2010.17	1379.3	839.844	559.896
296.83	2063.13	9238.11	4367.96	2010.02	1379.11	839.212	559.475
296.93	2062.94	9238.12	4367.9	2009.86	1378.92	838.569	559.046
297.03	2062.79	9238.11	4367.91	2009.72	1378.74	837.922	558.615
297.13	2062.64	9238.07	4367.88	2009.55	1378.56	837.302	558.201
297.23	2062.45	9238.07	4367.89	2009.41	1378.38	836.686	557.791
297.33	2062.33	9238.06	4367.88	2009.25	1378.21	836.082	557.388
297.43	2062.16	9238.08	4367.87	2009.1	1378.04	835.486	556.991
297.53	2062.01	9238.07	4367.84	2008.95	1377.88	834.893	556.595
297.63	2061.87	9238.06	4367.83	2008.81	1377.72	834.303	556.202
297.73	2061.74	9238.05	4367.84	2008.67	1377.56	833.721	555.814
297.83	2061.6	9238.04	4367.79	2008.54	1377.41	833.161	555.441
297.93	2061.46	9238.06	4367.81	2008.41	1377.25	832.594	555.063
298.03	2061.35	9238.07	4367.77	2008.3	1377.11	832.046	554.697
298.13	2061.19	9238.01	4367.72	2008.17	1376.96	831.484	554.323
298.23	2061.09	9238.02	4367.79	2008.05	1376.82	830.951	553.967
298.33	2060.97	9238.02	4367.76	2007.93	1376.68	830.423	553.615
298.43	2060.83	9238.03	4367.74	2007.81	1376.54	829.894	553.262
298.53	2060.73	9238.03	4367.77	2007.71	1376.4	829.359	552.906
298.63	2060.6	9237.99	4367.68	2007.6	1376.27	828.838	552.559
298.73	2060.5	9238	4367.74	2007.48	1376.15	828.323	552.216
298.83	2060.39	9238	4367.7	2007.37	1376.02	827.827	551.885
298.93	2060.26	9238.03	4367.66	2007.27	1375.9	827.33	551.553
299.03	2060.19	9238.01	4367.7	2007.17	1375.77	826.83	551.22
299.13	2060.06	9238.01	4367.66	2007.06	1375.65	826.343	550.895
299.23	2059.97	9237.99	4367.65	2006.97	1375.53	825.857	550.571
299.33	2059.86	9237.98	4367.66	2006.88	1375.42	825.373	550.249
299.43	2059.76	9237.99	4367.65	2006.78	1375.3	824.902	549.935
299.53	2059.68	9237.99	4367.62	2006.68	1375.19	824.432	549.621
299.63	2059.58	9237.97	4367.61	2006.59	1375.08	823.956	549.304
299.73	2059.48	9237.98	4367.65	2006.51	1374.97	823.505	549.004
299.83	2059.38	9237.97	4367.59	2006.42	1374.86	823.048	548.698
299.93	2059.3	9238	4367.62	2006.33	1374.76	822.587	548.391
300.03	2059.22	9237.98	4367.6	2006.24	1374.66	822.149	548.1

## Sheet: BBR
BBR test results of different recycled asphalt-Sm value
Asphalt type	Creep stiffness modulus Sm (MPa)				Sm-Creep stiffness modulus
	(-12℃)	(-18℃)	(-24℃)
Matrix asphalt	91.8	285	796
VO	12.7	43.4	135
VO+2%POE	23.8	75.9	194
VO+4%POE	31.7	109	219
VO+6%POE	51.6	163	224
VO+8%POE	66.9	177	280
5h aging asphalt	347.4	899	1690
BBR test results of different recycled asphalt-m value
Asphalt type	Creep rate m				m-creep rate
	(-12℃)	(-18℃)	(-24℃)
Matrix asphalt	0.441	0.325	0.204
VO	0.578	0.439	0.354
VO+2%POE	0.506	0.445	0.317
VO+4%POE	0.525	0.43	0.328
VO+6%POE	0.519	0.485	0.311
VO+8%POE	0.444	0.302	0.224
5h aging asphalt	0.241	0.202	0.141
